# Supplementary material for: {4-Bromo-2-[2-(methyl­amino­)ethyl­iminometh­yl]phenolato}thio­cyanato­copper(II)
Source: Acta Crystallogr Sect E Struct Rep Online. 2008 Jun 7;64(Pt 7):m878. doi: 10.1107/S1600536808016589 (PMC2961825; doi:10.1107/S1600536808016589)
Supplement: Supplementary file 2 [file e-64-0m878-Isup2.hkl]

# 
# h,k,l, Fc-squared, Fo-squared, sigma(Fo-squared) and status flag 
# 
data_I
_shelx_title ' A in P2(1)/n' 
_shelx_refln_list_code          4 
_shelx_F_calc_maximum      309.48 
_exptl_crystal_F_000       748.00 
_reflns_d_resolution_high  0.7966 
 
loop_ 
 _symmetry_equiv_pos_as_xyz 
 'x, y, z' 
 '-x+1/2, y+1/2, -z+1/2' 
 '-x, -y, -z' 
 'x-1/2, -y-1/2, z-1/2' 
 
_cell_length_a     5.9520 
_cell_length_b    19.6600 
_cell_length_c    12.7180 
_cell_angle_alpha  90.000 
_cell_angle_beta   94.331 
_cell_angle_gamma  90.000 
 
_shelx_F_squared_multiplier     1.000 
 
loop_ 
 _refln_index_h 
 _refln_index_k 
 _refln_index_l 
 _refln_F_squared_calc 
 _refln_F_squared_meas 
 _refln_F_squared_sigma 
 _refln_observed_status 
   2   0   0    31264.18    34144.94    952.56 o 
   4   0   0     1368.70     1301.70     78.36 o 
   6   0   0       30.84       96.04     63.91 o 
   1   1   0      817.32      811.57     29.64 o 
   2   1   0     4039.02     4152.23     97.21 o 
   3   1   0     1460.89     1367.12     44.97 o 
   4   1   0     2325.74     2566.91     69.05 o 
   5   1   0      740.14      747.24     52.28 o 
   6   1   0       40.04      104.92     48.57 o 
   7   1   0        0.44      125.33     82.20 o 
   1   2   0    16620.43    18545.53    365.94 o 
   3   2   0     3532.14     4047.20    101.57 o 
   4   2   0     2946.01     2586.70     69.99 o 
   5   2   0       37.62       13.85     26.28 o 
   6   2   0     1034.49     1253.20     93.17 o 
   7   2   0       13.35       15.68     84.24 o 
   1   3   0       23.06       27.80      6.10 o 
   2   3   0     6790.26     7022.50    145.29 o 
   3   3   0     1479.56     1447.19     43.12 o 
   4   3   0    10376.83    10070.53    213.68 o 
   5   3   0     1310.87     1491.80     57.50 o 
   6   3   0     1149.84     1162.66    103.44 o 
   7   3   0        4.33      148.97    159.75 o 
   1   4   0      867.43      700.72     21.26 o 
   2   4   0        4.86       11.14      9.74 o 
   3   4   0      100.22      111.15     17.16 o 
   4   4   0      241.40      308.57     30.90 o 
   5   4   0     3502.25     3159.82     97.13 o 
   6   4   0      125.46      183.39     71.87 o 
   7   4   0      635.49      626.22    112.15 o 
   2   5   0      674.36      735.03     26.28 o 
   3   5   0     4310.78     4051.15     93.02 o 
   4   5   0      342.80      507.34     40.05 o 
   5   5   0     2747.85     2384.58     81.62 o 
   6   5   0        2.49       21.73     70.10 o 
   7   5   0      231.15      149.87    127.78 o 
   0   6   0     7053.90     5986.23    174.42 o 
   1   6   0    23632.93    25830.55    511.52 o 
   2   6   0     1070.62     1154.78     34.59 o 
   3   6   0     1204.84     1227.38     40.83 o 
   4   6   0       20.11       27.12     21.07 o 
   5   6   0     1078.45     1287.33     85.01 o 
   6   6   0      587.78      698.95    198.61 o 
   7   6   0        3.85       91.30    124.54 o 
   1   7   0     5080.95     4773.05    112.11 o 
   2   7   0     1763.64     1878.45     49.25 o 
   3   7   0      377.81      485.06     27.64 o 
   4   7   0      339.29      490.08     33.07 o 
   5   7   0      328.61      452.85    104.09 o 
   6   7   0        8.48       -3.53     73.36 o 
   7   7   0      157.79       84.41    130.31 o 
   0   8   0    11448.75    13035.47    371.91 o 
   1   8   0     9926.07     8955.37    184.62 o 
   2   8   0     6924.84     7843.92    165.39 o 
   3   8   0      979.28      954.16     38.36 o 
   4   8   0      565.87      725.67     44.29 o 
   5   8   0      930.97      847.66     73.99 o 
   6   8   0       18.05       81.10     79.72 o 
   7   8   0       22.92       71.67    128.28 o 
   1   9   0      596.16      648.36     26.35 o 
   2   9   0      864.62      920.29     42.79 o 
   3   9   0     6079.51     5670.99    141.09 o 
   5   9   0     1284.91     1553.31     98.79 o 
   6   9   0       35.85       42.06     77.98 o 
   0  10   0      193.07      131.86     44.27 o 
   1  10   0      101.28      118.17     16.38 o 
   2  10   0        0.04       55.03     17.38 o 
   3  10   0      138.45      298.28     30.78 o 
   4  10   0       30.76       -9.16     30.19 o 
   5  10   0     1306.63     1248.52     88.73 o 
   6  10   0      783.57      714.59    181.74 o 
   1  11   0     1530.02     1555.32     47.83 o 
   2  11   0     1753.90     1697.23     57.66 o 
   3  11   0      384.78      576.80     49.95 o 
   4  11   0     2364.25     2383.88     89.67 o 
   5  11   0       35.58      180.50     63.32 o 
   6  11   0      625.09      448.79    152.50 o 
   0  12   0     1242.65     1486.70     62.52 o 
   1  12   0     5653.57     5325.03    118.46 o 
   2  12   0     2739.36     2778.42     80.55 o 
   3  12   0      677.12      731.19     57.03 o 
   4  12   0      600.28      654.24     61.38 o 
   5  12   0      168.79      252.77    109.89 o 
   6  12   0      202.04      191.21    138.62 o 
   2  13   0     1290.32     1402.86     55.02 o 
   3  13   0     1522.97     1328.29     66.31 o 
   4  13   0       81.80       75.41     41.05 o 
   5  13   0      525.44      519.88     85.91 o 
   6  13   0       55.51      128.38     96.33 o 
   0  14   0     6628.69     6177.24    207.71 o 
   1  14   0     2936.24     3577.30     96.48 o 
   2  14   0     2748.03     2638.57     90.14 o 
   3  14   0      349.65      427.82     44.22 o 
   4  14   0      273.08      304.00     46.57 o 
   5  14   0      226.16      295.69     65.34 o 
   6  14   0       79.77       25.66     93.21 o 
   1  15   0      699.20      897.67     44.53 o 
   2  15   0      175.22      190.21     43.84 o 
   3  15   0      365.03      353.41     44.71 o 
   4  15   0      514.57      602.55     56.72 o 
   5  15   0      107.84      167.35     62.36 o 
   0  16   0      747.33      793.19     76.45 o 
   1  16   0     2332.95     2072.06     69.09 o 
   2  16   0      169.14      279.05     44.66 o 
   3  16   0      485.17      481.95     50.09 o 
   4  16   0      171.96      122.43     75.56 o 
   5  16   0      353.15      328.70     71.93 o 
   1  17   0       38.27       80.07     30.42 o 
   2  17   0      284.86      356.53     43.22 o 
   3  17   0      675.56      635.77     57.04 o 
   4  17   0      492.29      557.06     60.14 o 
   5  17   0      300.31      435.46     76.17 o 
   0  18   0      316.46      373.73     57.44 o 
   1  18   0       28.09       -0.50     35.42 o 
   2  18   0      143.87      185.22     40.61 o 
   3  18   0       61.11       39.33     45.67 o 
   4  18   0       32.15       10.89     43.97 o 
   5  18   0       92.25      117.60     63.14 o 
   1  19   0        0.19       39.53     38.01 o 
   2  19   0      232.54      274.13     55.78 o 
   3  19   0       66.06      106.50     43.92 o 
   4  19   0      368.50      342.74     58.30 o 
   0  20   0      242.12      329.93     94.74 o 
   1  20   0     1638.08     1726.88     97.22 o 
   2  20   0       10.98       49.44     65.66 o 
   3  20   0      202.19      228.24     50.17 o 
   4  20   0        5.98       53.55     48.54 o 
   1  21   0       26.22      -11.92     43.49 o 
   2  21   0       45.79       86.25     49.09 o 
   3  21   0       38.40       -2.81     44.72 o 
   0  22   0      746.79      592.89    126.87 o 
   1  22   0      123.19      -39.24     56.17 o 
   2  22   0      208.81      263.93     58.56 o 
   3  22   0        8.64       45.20     53.61 o 
   1  23   0       86.62       53.33     65.03 o 
   2  23   0        9.05       21.40     53.27 o 
   0  24   0        1.98       61.00    107.41 o 
   1  24   0        1.42      -68.06     64.21 o 
  -7   0   1     1499.00     1336.86    171.05 o 
  -5   0   1      177.69      188.15     78.94 o 
  -3   0   1      379.84      509.13     39.71 o 
  -1   0   1     2017.05     1769.13     54.64 o 
   1   0   1    55818.10    61572.73   1705.79 o 
   3   0   1     8224.00     9830.20    288.72 o 
   5   0   1       54.18      143.45     61.66 o 
   7   0   1      176.94      275.59     91.29 o 
  -7   1   1      239.33      183.21    111.77 o 
  -6   1   1      218.60      334.15     51.98 o 
  -5   1   1      203.41      268.43     32.89 o 
  -4   1   1     1276.82     1501.50     54.45 o 
  -3   1   1    12692.48    13803.01    280.87 o 
  -2   1   1     1214.28     1362.76     35.42 o 
  -1   1   1     7378.50     8097.34    177.44 o 
   1   1   1     4794.77     4336.24     88.80 o 
   2   1   1    17322.41    16775.25    369.53 o 
   3   1   1    13134.68    12961.40    292.40 o 
   4   1   1     2426.65     2453.20     82.57 o 
   5   1   1      233.06      279.12     41.01 o 
   6   1   1      230.18      181.01     55.27 o 
   7   1   1      265.38      385.31     74.69 o 
  -7   2   1       53.34       30.14     81.03 o 
  -6   2   1      340.54      362.07     73.63 o 
  -5   2   1      541.44      504.65     42.15 o 
  -4   2   1       49.00       35.79     22.39 o 
  -3   2   1      192.81      244.89     22.26 o 
  -2   2   1     1202.78     1174.93     35.23 o 
  -1   2   1     1990.20     1807.28     43.53 o 
   0   2   1     6561.30     6609.54    131.96 o 
   2   2   1      228.65      310.12     16.15 o 
   3   2   1      596.21      534.35     26.15 o 
   4   2   1       31.32       56.60     21.74 o 
   5   2   1     1268.89     1167.45     74.36 o 
   6   2   1       76.92       75.93     46.75 o 
   7   2   1     1234.18     1157.98    329.63 o 
  -7   3   1      298.90      363.92     96.63 o 
  -6   3   1      431.85      445.65     80.61 o 
  -5   3   1     3527.64     3316.13    119.77 o 
  -4   3   1     4284.21     4684.53    109.87 o 
  -3   3   1    21014.13    21783.36    437.02 o 
  -2   3   1     5061.17     5983.39    125.13 o 
  -1   3   1    13202.44    13565.91    295.46 o 
   1   3   1     1398.31     1363.81     32.89 o 
   2   3   1     3724.90     3881.62     84.22 o 
   3   3   1     1916.18     2047.35     54.31 o 
   4   3   1       24.14       40.10     25.40 o 
   5   3   1      687.25      672.61     60.39 o 
   6   3   1       53.03       46.35     46.09 o 
   7   3   1        6.81       27.73     86.56 o 
  -7   4   1      467.64      219.79    126.36 o 
  -6   4   1       54.08       10.24     64.50 o 
  -5   4   1      311.79      257.35     33.54 o 
  -4   4   1       29.26       11.20     20.84 o 
  -3   4   1      186.54      215.57     21.51 o 
  -2   4   1     8175.66     8392.01    172.27 o 
   0   4   1      790.08      776.72     26.93 o 
   3   4   1     1381.44     1518.84     44.79 o 
   4   4   1      260.71      248.19     26.22 o 
   5   4   1       12.65       25.35     35.03 o 
   6   4   1     2633.42     2368.13    150.00 o 
   7   4   1      276.81      326.55    101.46 o 
  -6   5   1      502.37      588.84     89.20 o 
  -5   5   1     1063.53     1339.93     70.39 o 
  -4   5   1     9611.78     9015.55    193.65 o 
  -3   5   1     3262.90     4057.08     93.11 o 
  -2   5   1     9999.35     9863.14    201.27 o 
   1   5   1     1604.25     1689.99     41.77 o 
   2   5   1     3347.24     3873.49     86.07 o 
   3   5   1     3527.83     3475.51     82.17 o 
   4   5   1        2.36       26.22     20.29 o 
   5   5   1      859.70      887.52     59.43 o 
   6   5   1       28.55       71.13     93.83 o 
   7   5   1       67.22       52.83     93.51 o 
  -7   6   1      406.03      426.70    153.31 o 
  -6   6   1     1107.08     1183.68    183.16 o 
  -5   6   1       58.57       37.59     36.96 o 
  -4   6   1       12.44       15.25     21.26 o 
  -3   6   1       75.50      100.30     17.84 o 
  -2   6   1       18.40       44.77     12.49 o 
  -1   6   1     6339.65     5533.28    127.40 o 
   0   6   1     8753.03     9405.84    208.59 o 
   1   6   1     1853.26     1542.37     40.19 o 
   2   6   1     8039.38     9664.59    199.45 o 
   3   6   1      456.88      593.86     29.64 o 
   4   6   1      120.26      190.97     24.90 o 
   5   6   1      294.91      263.65     44.16 o 
   6   6   1      438.03      413.27     87.76 o 
   7   6   1      153.53      243.53    106.85 o 
  -7   7   1        0.49       86.23    138.01 o 
  -6   7   1       23.67      -22.52     74.34 o 
  -5   7   1       11.45       45.40     36.00 o 
  -4   7   1      120.10      101.40     30.73 o 
  -3   7   1       29.10       71.03     17.46 o 
  -2   7   1       81.96       32.66     17.32 o 
  -1   7   1      124.30      217.04     16.27 o 
   0   7   1      440.24      417.01     17.74 o 
   2   7   1    17670.74    16405.86    331.81 o 
   3   7   1     2121.33     2449.74     65.00 o 
   4   7   1     6812.68     6473.71    146.08 o 
   5   7   1      229.20      335.69     73.50 o 
   6   7   1      374.40      348.31     89.09 o 
   7   7   1       88.09      115.01    140.95 o 
  -7   8   1      684.58      392.56    155.95 o 
  -6   8   1      157.39      292.34    127.98 o 
  -5   8   1      291.08      391.81     83.32 o 
  -4   8   1       27.98       16.02     29.02 o 
  -3   8   1      400.14      434.09     29.03 o 
  -1   8   1     2288.05     2156.74     58.42 o 
   0   8   1     1806.49     1528.06     39.82 o 
   1   8   1    11965.02    13664.62    277.40 o 
   2   8   1     4201.29     3801.40     88.01 o 
   4   8   1      754.18      862.71     42.77 o 
   5   8   1      303.30      455.34     84.31 o 
   6   8   1     1036.78     1097.49    117.20 o 
  -6   9   1      390.21      524.08    144.60 o 
  -5   9   1       34.65        3.35     42.30 o 
  -4   9   1     3192.51     3174.72    121.09 o 
  -2   9   1     8672.62     8301.30    215.20 o 
   0   9   1      332.23      422.46     26.19 o 
   1   9   1     5029.88     4750.22    105.06 o 
   2   9   1       10.91       72.69     16.96 o 
   3   9   1     4581.36     4160.86     99.70 o 
   4   9   1      887.65      952.12     50.40 o 
   5   9   1      182.17      159.68     71.47 o 
   6   9   1       77.82        2.66     79.35 o 
  -6  10   1       54.01      212.79    130.72 o 
  -5  10   1      149.79      215.02     52.24 o 
  -4  10   1      634.56      689.03     58.88 o 
  -3  10   1      792.45     1059.34     60.05 o 
  -2  10   1      892.68      926.66     40.59 o 
  -1  10   1     5227.55     5630.84    121.71 o 
   0  10   1     3979.31     3362.88     77.29 o 
   1  10   1      394.75      499.59     35.12 o 
   2  10   1      228.35      301.55     29.59 o 
   3  10   1      183.48      176.35     31.88 o 
   4  10   1        7.73       11.04     30.34 o 
   5  10   1     1634.02     1553.82    122.99 o 
   6  10   1      554.36      441.90    102.83 o 
  -6  11   1       18.63      -47.19     71.08 o 
  -5  11   1     2710.30     2490.90    101.76 o 
  -4  11   1        9.10      123.65     37.24 o 
  -3  11   1     7586.79     6723.55    269.60 o 
  -1  11   1     1088.58     1008.94     43.63 o 
   1  11   1      680.19      890.92     35.08 o 
   2  11   1     1313.79     1413.38     47.93 o 
   3  11   1      184.31      243.26     31.98 o 
   4  11   1      689.91      637.15     52.16 o 
   5  11   1      197.28      267.33     78.49 o 
   6  11   1       13.94       34.16     87.01 o 
  -6  12   1       83.04      -36.16     73.55 o 
  -5  12   1       27.97       87.85     59.19 o 
  -4  12   1        1.20       31.35     33.17 o 
  -3  12   1      477.02      525.98     48.59 o 
  -2  12   1     1501.86     1445.63     62.31 o 
  -1  12   1      181.59      260.45     20.63 o 
   0  12   1     2325.02     2313.93     60.06 o 
   2  12   1      104.28      172.01     31.14 o 
   3  12   1      105.37      187.53     37.09 o 
   4  12   1      239.38      276.06     43.02 o 
   5  12   1     1142.94     1135.08    110.96 o 
   6  12   1      281.67      405.41     99.66 o 
  -6  13   1       54.34       49.54     79.03 o 
  -5  13   1       25.27      108.50     47.62 o 
  -4  13   1      700.57      760.11     59.04 o 
  -3  13   1      177.57      225.29     37.39 o 
  -2  13   1     1341.83     1357.96     62.01 o 
  -1  13   1      515.37      500.40     32.50 o 
   0  13   1      229.21      280.49     23.03 o 
   1  13   1     4588.10     3990.21     95.03 o 
   3  13   1     3922.37     3707.50    221.52 o 
   4  13   1      167.87      176.07     40.32 o 
   5  13   1      874.14      839.65    102.37 o 
   6  13   1      265.59      143.79    142.37 o 
  -6  14   1      282.44      221.49    127.27 o 
  -5  14   1      126.35      153.50     54.09 o 
  -4  14   1       23.69       68.75     38.33 o 
  -3  14   1       68.00      122.24     35.04 o 
  -2  14   1       57.82      115.08     30.20 o 
  -1  14   1     1152.31     1196.52     56.34 o 
   0  14   1     3262.77     3379.26     83.35 o 
   1  14   1     3223.00     2867.62     75.33 o 
   2  14   1     1079.63     1461.76     58.25 o 
   3  14   1       13.24      113.89     83.69 o 
   4  14   1      108.24      110.03     44.15 o 
   5  14   1        4.46       83.90     90.79 o 
   6  14   1       77.48      116.23    134.57 o 
  -5  15   1      225.41      114.46     62.45 o 
  -4  15   1        5.05      107.65     41.86 o 
  -3  15   1     1267.84     1439.33     74.94 o 
  -1  15   1      529.57      590.23     43.77 o 
   0  15   1      686.42      659.73     38.96 o 
   1  15   1     1023.79     1209.59     55.16 o 
   2  15   1     3856.91     3436.62    109.92 o 
   3  15   1      218.30      321.55     43.47 o 
   4  15   1     1139.73     1193.37    106.90 o 
   5  15   1       91.67       69.01     88.87 o 
  -5  16   1       68.02      114.05     60.41 o 
  -4  16   1        2.10       11.62     39.48 o 
  -3  16   1       15.28       30.08     34.81 o 
  -2  16   1        5.81       77.39     31.75 o 
  -1  16   1     1559.47     1575.31     69.14 o 
   0  16   1      450.51      443.70     35.49 o 
   1  16   1      205.25      256.50     30.50 o 
   2  16   1      796.62      743.60     52.77 o 
   3  16   1        5.74       56.88     35.18 o 
   4  16   1      133.13      220.05     48.62 o 
   5  16   1      384.19      453.41     91.20 o 
  -5  17   1       26.93       72.89     61.66 o 
  -4  17   1     2064.65     2115.89    147.34 o 
  -2  17   1     2369.62     2042.28     83.44 o 
  -1  17   1       76.71      207.16     35.34 o 
   0  17   1      810.66      833.52     52.74 o 
   1  17   1       77.49      191.15     33.47 o 
   2  17   1      119.32      156.02     36.81 o 
   3  17   1       57.39       87.62     38.50 o 
   4  17   1       44.87       54.59     51.65 o 
   5  17   1       54.46      -21.86     72.65 o 
  -5  18   1      129.91      107.80     67.04 o 
  -4  18   1       56.37       62.67     46.86 o 
  -3  18   1        1.19       -3.99     37.36 o 
  -2  18   1     1006.99     1014.02     64.53 o 
  -1  18   1      166.62      148.61     37.39 o 
   0  18   1      121.72      116.34     41.15 o 
   1  18   1      367.24      310.92     88.53 o 
   2  18   1        1.89      -42.38     32.20 o 
   3  18   1       10.65       39.35     37.43 o 
   4  18   1      217.62      261.29     62.76 o 
   5  18   1       35.50       48.22     97.02 o 
  -4  19   1      147.23      217.66     52.69 o 
  -3  19   1      826.87      615.80     59.58 o 
  -2  19   1      196.04      317.77     46.28 o 
  -1  19   1      342.08      345.31     53.86 o 
   0  19   1      449.74      437.52     53.54 o 
   1  19   1       14.88       29.30     38.12 o 
   2  19   1      556.43      545.23     62.03 o 
   3  19   1      164.52      196.62     46.77 o 
   4  19   1       35.71       77.89     57.86 o 
  -4  20   1       36.56       56.01     49.83 o 
  -3  20   1      135.63      146.92     52.48 o 
  -2  20   1       47.24       77.24     45.70 o 
  -1  20   1       50.17      184.32     47.72 o 
   0  20   1      968.46      920.06    103.17 o 
   1  20   1        7.38       -3.70     51.09 o 
   2  20   1      523.59      365.47     58.40 o 
   3  20   1       23.74      116.21     46.48 o 
   4  20   1       58.47       12.24     72.06 o 
  -3  21   1        0.84       36.41     43.87 o 
  -2  21   1        8.71        4.68     58.97 o 
  -1  21   1       31.83      103.43     46.51 o 
   0  21   1       87.08      125.65     62.54 o 
   1  21   1      654.79      697.82     91.45 o 
   2  21   1      273.75      326.60     59.55 o 
   3  21   1      611.87      544.86     72.76 o 
  -3  22   1       15.05       10.75     54.00 o 
  -2  22   1       11.12      -58.42     48.64 o 
  -1  22   1      147.97      249.28     57.20 o 
   0  22   1        3.52      -18.33    116.83 o 
   1  22   1      303.75      348.54     78.38 o 
   2  22   1       40.23        8.36     49.28 o 
   3  22   1      152.06      148.89     58.98 o 
  -2  23   1      215.86      161.13     59.86 o 
  -1  23   1       82.89      -12.46     67.92 o 
   0  23   1       32.52      -25.10     63.09 o 
   1  23   1        2.71      -26.72     92.01 o 
   2  23   1      226.74      179.98    136.49 o 
  -1  24   1       84.03       44.44    140.34 o 
   0  24   1       54.96       16.92     75.78 o 
   1  24   1       12.34      -13.07     70.46 o 
  -6   0   2     2593.72     2630.77    145.88 o 
  -4   0   2     3803.22     4071.17    138.01 o 
  -2   0   2        3.98       95.55     22.80 o 
   0   0   2      300.16      485.24     21.37 o 
   4   0   2     3239.73     2808.68    134.74 o 
   6   0   2      158.55      188.66     72.19 o 
  -6   1   2      386.10      402.04     60.44 o 
  -5   1   2     1781.15     1768.18     67.69 o 
  -4   1   2      706.18      895.30     44.49 o 
  -3   1   2     3163.77     3303.80     77.36 o 
  -2   1   2      352.85      426.86     23.02 o 
  -1   1   2     2042.10     2035.29     52.63 o 
   0   1   2     3036.21     2873.88     60.50 o 
   1   1   2      692.19      773.63     28.96 o 
   2   1   2     9563.63     8345.54    170.85 o 
   3   1   2     5685.33     5028.01    110.69 o 
   4   1   2     5501.32     4896.32    144.46 o 
   5   1   2     1075.62     1256.44    108.35 o 
   6   1   2      354.30      401.63     55.50 o 
   7   1   2       16.47       30.32     58.38 o 
  -6   2   2      217.03      200.45     56.35 o 
  -5   2   2      921.80      899.96     50.19 o 
  -4   2   2     2118.40     1910.12     62.87 o 
  -3   2   2      263.57      373.61     29.57 o 
  -2   2   2    10199.13    10239.73    227.79 o 
   0   2   2    37194.54    30922.77    606.89 o 
   1   2   2     1453.22     1426.94     36.84 o 
   2   2   2     2584.50     2653.94     60.72 o 
   3   2   2      849.48      951.61     37.96 o 
   4   2   2      947.97     1012.51     47.27 o 
   5   2   2      517.46      516.34     51.08 o 
   6   2   2      167.65      152.49     49.11 o 
   7   2   2       33.86      122.84     61.30 o 
  -6   3   2        3.33      -43.05     73.41 o 
  -5   3   2       54.72       50.71     30.34 o 
  -4   3   2     2494.76     2454.85     73.29 o 
  -3   3   2     2194.97     2698.15     82.61 o 
  -2   3   2     6220.74     7031.99    207.64 o 
  -1   3   2     3425.41     3800.74     99.23 o 
   0   3   2     4848.88     6314.07    127.96 o 
   1   3   2     1797.68     1788.21     41.90 o 
   3   3   2     1233.83     1575.83     45.09 o 
   4   3   2       35.58       58.83     29.02 o 
   5   3   2       42.97       68.92     54.82 o 
   6   3   2      142.04      138.19     49.67 o 
   7   3   2      231.18      249.71     98.36 o 
  -6   4   2       28.15       57.07     67.64 o 
  -5   4   2      621.35      722.79     54.82 o 
  -4   4   2     2028.14     1842.87     56.71 o 
  -3   4   2     8477.72     8152.30    187.95 o 
  -2   4   2     3884.36     3448.61     84.69 o 
  -1   4   2    95775.66    99267.09   2360.13 o 
   0   4   2      128.04      198.23     25.13 o 
   1   4   2    22842.49    26461.10    523.66 o 
   2   4   2      313.45      692.50    147.01 o 
   3   4   2     1554.44     1722.69     63.74 o 
   4   4   2     1008.41     1030.72     47.54 o 
   5   4   2        6.38       45.16     40.11 o 
   6   4   2        0.34       -0.31     56.69 o 
   7   4   2      671.90      800.72    121.76 o 
  -7   5   2        6.95      -93.12     70.59 o 
  -6   5   2      606.87      684.15     93.22 o 
  -5   5   2      560.41      599.54     61.72 o 
  -4   5   2     2894.37     2897.28     82.84 o 
  -3   5   2     4556.03     4126.59    106.03 o 
  -2   5   2     3132.50     3672.52     90.11 o 
  -1   5   2     8635.65    10045.58    248.31 o 
   1   5   2      159.82      276.52     19.74 o 
   2   5   2     7319.94     6761.62    142.74 o 
   3   5   2     2219.81     2639.76     67.08 o 
   4   5   2     2293.88     2186.40     71.09 o 
   5   5   2      373.05      455.38     55.59 o 
   6   5   2      190.76      179.62     64.70 o 
   7   5   2      428.27      386.48    105.52 o 
  -7   6   2      665.02      687.21    104.69 o 
  -6   6   2      163.49      201.62     74.80 o 
  -5   6   2      718.01      908.46     74.22 o 
  -4   6   2      425.54      553.54     51.33 o 
  -3   6   2      121.54       98.88     17.13 o 
  -2   6   2     4343.54     4404.26    120.34 o 
  -1   6   2     1233.56      939.64     36.18 o 
   0   6   2     1333.41     1211.98     32.38 o 
   1   6   2       27.86       82.51     25.22 o 
   2   6   2     1968.18     1940.17     51.20 o 
   3   6   2      695.05      815.07     35.84 o 
   4   6   2      279.69      393.71     35.75 o 
   5   6   2     1186.29     1123.97     68.37 o 
   6   6   2       25.76       63.53    103.86 o 
   7   6   2       22.04       69.23     94.59 o 
  -7   7   2      212.97       84.08     83.12 o 
  -6   7   2        2.06      -51.25     54.18 o 
  -5   7   2     1225.26     1417.45    120.10 o 
  -4   7   2      698.19      880.37     62.85 o 
  -3   7   2     1767.22     2031.55     55.43 o 
  -1   7   2      537.10      719.94     33.29 o 
   0   7   2       90.24      129.27     12.36 o 
   1   7   2     9473.69     9338.02    192.98 o 
   2   7   2      622.23      676.96     33.73 o 
   3   7   2    16392.11    15619.43    319.80 o 
   4   7   2     1424.75     1560.04     65.92 o 
   5   7   2     3795.75     3290.53    338.82 o 
   6   7   2        5.77      -14.69    100.42 o 
   7   7   2      410.64      302.71    106.96 o 
  -7   8   2      199.12      212.92    260.37 o 
  -6   8   2     1583.78     1568.52    125.39 o 
  -5   8   2      326.03      407.69     50.51 o 
  -4   8   2       36.64       10.78     35.38 o 
  -3   8   2      661.42      625.76     41.86 o 
  -2   8   2     2063.23     1834.24     62.70 o 
  -1   8   2     2128.73     1804.86     51.38 o 
   0   8   2     4081.57     3775.48     83.90 o 
   1   8   2     2599.41     3095.14     73.47 o 
   2   8   2     1602.52     1852.89     52.33 o 
   3   8   2      601.72      748.96     35.78 o 
   4   8   2      581.91      544.03     52.92 o 
   5   8   2      174.49      206.58     55.29 o 
   6   8   2      965.64      860.65    111.13 o 
  -6   9   2      277.18      150.99     64.35 o 
  -5   9   2      325.28      321.26     47.17 o 
  -4   9   2     1077.01     1043.86     60.46 o 
  -3   9   2     2012.83     1982.55     72.85 o 
   0   9   2      475.14      563.42     27.39 o 
   1   9   2       51.55       83.19     16.22 o 
   2   9   2     7533.42     7106.26    154.58 o 
   3   9   2       60.96      107.04     22.38 o 
   4   9   2     5367.71     5013.18    152.06 o 
   5   9   2      315.58      509.90    127.02 o 
   6   9   2      205.50      136.71    149.01 o 
  -6  10   2      295.65      260.03     94.53 o 
  -5  10   2       12.98       99.17     60.26 o 
  -4  10   2       12.29       23.41     31.33 o 
  -3  10   2     1705.80     1611.45     67.30 o 
  -2  10   2     6612.52     6282.81    170.13 o 
  -1  10   2     6150.65     5587.05    140.47 o 
   0  10   2     8422.03     8829.59    184.24 o 
   1  10   2     5183.08     4656.87    105.63 o 
   2  10   2     2123.23     2282.41     63.42 o 
   3  10   2      703.36      760.17     45.08 o 
   4  10   2      789.54      865.64     58.98 o 
   5  10   2        1.89       28.87     63.17 o 
   6  10   2       17.35       74.74     86.01 o 
  -6  11   2        2.64        5.24     70.40 o 
  -5  11   2       65.65      178.15     45.09 o 
  -4  11   2      760.91      857.37     74.73 o 
  -3  11   2      503.39      722.82     48.47 o 
  -2  11   2     5551.92     5447.11    151.99 o 
  -1  11   2      705.86     1016.04     46.38 o 
   0  11   2       73.63       79.40     15.59 o 
   2  11   2       14.00       22.66     19.26 o 
   3  11   2      705.75      853.73     47.11 o 
   4  11   2      180.59      168.00     44.92 o 
   5  11   2      106.98       29.21     63.33 o 
   6  11   2       38.24       70.16     85.34 o 
  -6  12   2      863.96      835.20    123.16 o 
  -5  12   2       25.72      113.09     45.44 o 
  -4  12   2      354.72      380.52     64.08 o 
  -3  12   2      299.46      403.76     41.23 o 
  -2  12   2     5333.37     4553.50    131.89 o 
  -1  12   2     2877.07     2721.46     76.33 o 
   0  12   2     4972.65     4310.38     99.01 o 
   1  12   2     1924.39     2092.64     65.20 o 
   2  12   2     1133.33     1135.50     45.81 o 
   3  12   2        4.48       67.20     28.09 o 
   4  12   2      290.11      302.42     52.50 o 
   5  12   2      183.59      210.95     76.40 o 
   6  12   2       22.77      -93.11     82.62 o 
  -6  13   2      283.41      317.56    103.47 o 
  -5  13   2      295.03      355.43     54.85 o 
  -4  13   2      925.33      996.26     66.12 o 
  -3  13   2      867.56      836.12     58.54 o 
  -2  13   2       99.32      151.71     30.67 o 
  -1  13   2      713.08      889.16     41.33 o 
   0  13   2       51.18      145.84     19.87 o 
   1  13   2      116.99      173.44     26.46 o 
   2  13   2     3228.62     3038.45     89.23 o 
   3  13   2       90.13      156.55     31.66 o 
   4  13   2     1200.99     1501.97     91.30 o 
   5  13   2        9.37       53.63     72.34 o 
   6  13   2      132.92      188.92     86.47 o 
  -6  14   2      535.60      512.69     82.59 o 
  -5  14   2      608.88      733.04     69.61 o 
  -4  14   2      254.37      206.98     43.49 o 
  -3  14   2       10.75       56.86     32.19 o 
  -2  14   2      543.33      538.38     44.64 o 
  -1  14   2       12.21       72.99     25.81 o 
   0  14   2      129.14       59.33     22.53 o 
   1  14   2      739.08      838.52     40.48 o 
   2  14   2       96.52      117.70     31.85 o 
   3  14   2      491.18      511.96     52.74 o 
   4  14   2      433.24      417.37     61.56 o 
   5  14   2      467.59      243.30     80.19 o 
  -5  15   2      557.45      644.73     69.55 o 
  -4  15   2        1.05       51.66     40.79 o 
  -3  15   2      297.04      323.28     51.23 o 
  -2  15   2      519.35      651.63     49.48 o 
  -1  15   2      464.69      470.80     50.36 o 
   0  15   2        7.82       26.39     22.43 o 
   1  15   2      358.88      368.20     33.37 o 
   2  15   2       59.88      114.31     32.72 o 
   3  15   2     1500.68     1593.50    117.74 o 
   4  15   2      503.56      673.52     97.39 o 
   5  15   2      299.64      339.10     84.80 o 
  -5  16   2      275.31      183.09     52.85 o 
  -4  16   2       45.92      103.01     42.65 o 
  -3  16   2      490.39      506.63     80.88 o 
  -2  16   2     1948.89     1860.48     81.89 o 
  -1  16   2      805.14      944.58     64.04 o 
   0  16   2     4246.64     3832.90    106.10 o 
   1  16   2      155.04      186.02     29.04 o 
   2  16   2      986.41      959.06     52.16 o 
   3  16   2       13.04       37.59     40.59 o 
   4  16   2       23.32       21.27     77.16 o 
   5  16   2       21.47     -108.12     84.00 o 
  -5  17   2      100.77      141.14     55.90 o 
  -4  17   2      173.31      203.24     50.46 o 
  -3  17   2     1134.26     1176.30     72.15 o 
  -2  17   2        3.22       88.12     46.11 o 
  -1  17   2      858.30      790.18     55.96 o 
   0  17   2       14.88       90.00     33.38 o 
   1  17   2        5.76      -17.28     27.40 o 
   2  17   2      163.88      194.29     37.83 o 
   3  17   2       38.92       54.89     38.96 o 
   4  17   2        9.46       16.64     52.86 o 
   5  17   2        5.68       50.16    104.07 o 
  -5  18   2      100.07      166.60     57.08 o 
  -4  18   2        6.54       79.10     45.51 o 
  -3  18   2      361.84      435.46     52.46 o 
  -2  18   2      213.72      321.56     58.37 o 
  -1  18   2     2854.71     2689.17     98.33 o 
   0  18   2      736.12      802.12     65.44 o 
   1  18   2     1049.66     1060.10     62.60 o 
   2  18   2       14.93       48.47     46.85 o 
   3  18   2      165.22      244.21     47.51 o 
   4  18   2        7.66       -3.93     52.81 o 
  -4  19   2      308.30      271.32     74.90 o 
  -3  19   2        3.28       43.43     69.97 o 
  -2  19   2      277.48      275.03     46.51 o 
  -1  19   2       56.90       61.90     36.81 o 
   0  19   2       83.13       71.46     40.40 o 
   1  19   2       36.74       83.49     55.23 o 
   2  19   2      168.24      339.68     69.55 o 
   3  19   2      533.06      558.40     59.26 o 
   4  19   2      113.05      101.76     58.59 o 
  -4  20   2      142.42      159.59     55.34 o 
  -3  20   2        3.27       59.05     45.83 o 
  -2  20   2      201.74      237.37     46.72 o 
  -1  20   2       32.71       21.95     43.96 o 
   0  20   2      178.19      204.46     50.02 o 
   1  20   2      428.46      469.81     78.02 o 
   2  20   2        3.88      -25.51     43.47 o 
   3  20   2        9.23        7.50     48.99 o 
   4  20   2       32.08       -0.70     57.52 o 
  -3  21   2       20.06      -65.04     44.52 o 
  -2  21   2       23.78       27.65     46.90 o 
  -1  21   2        6.59       12.36     61.88 o 
   0  21   2       37.42       22.13     46.90 o 
   1  21   2      155.39      173.99     71.59 o 
   2  21   2      388.92      326.80     74.08 o 
   3  21   2      470.15      543.91     74.72 o 
  -3  22   2       72.44       27.53     64.49 o 
  -2  22   2       34.73       50.95     52.18 o 
  -1  22   2      219.27      281.63     76.71 o 
   0  22   2       12.98      -49.33     66.93 o 
   1  22   2       25.02      -19.25     59.08 o 
   2  22   2        1.52       25.24     63.43 o 
   3  22   2        5.94      129.35    101.50 o 
  -2  23   2      135.86      197.47     60.93 o 
  -1  23   2       85.15       90.86     57.90 o 
   0  23   2      143.97      208.43     72.91 o 
   1  23   2        3.71       48.77     63.26 o 
   2  23   2       32.68      -12.00     68.90 o 
  -1  24   2        3.11       20.01     74.62 o 
   0  24   2      580.95      546.11    136.29 o 
   1  24   2       25.00      153.69    114.66 o 
  -5   0   3     2434.54     3230.29    192.07 o 
  -3   0   3      664.98      968.41     66.85 o 
  -1   0   3     1651.83     1457.88     92.92 o 
   1   0   3     2557.41     2706.96    122.36 o 
   5   0   3     4863.39     4003.20    189.35 o 
   7   0   3     1270.72     1098.46    125.23 o 
  -6   1   3     1212.87     1293.59     76.34 o 
  -5   1   3     5556.16     5155.99    171.74 o 
  -4   1   3     5931.60     6128.28    150.68 o 
  -3   1   3     6633.19     7151.14    152.37 o 
  -2   1   3     4610.59     5571.47    117.68 o 
  -1   1   3       32.93       78.29      9.35 o 
   1   1   3     1462.16     1499.63     48.85 o 
   2   1   3     3358.37     3123.03     91.68 o 
   3   1   3      762.14      724.25     42.05 o 
   4   1   3     1983.87     1753.52     90.74 o 
   5   1   3      729.27      845.02     60.63 o 
   6   1   3      314.07      346.13     56.68 o 
   7   1   3        0.35       48.36     58.28 o 
  -7   2   3      260.27      129.50    105.08 o 
  -6   2   3      516.07      532.51     65.65 o 
  -5   2   3        7.36      -13.97     33.57 o 
  -3   2   3      364.32      341.89     22.53 o 
  -2   2   3     2020.96     1832.42     45.74 o 
  -1   2   3    26051.45    26186.33    516.62 o 
   0   2   3      826.02     1014.04     27.57 o 
   1   2   3     8014.07     8007.01    181.38 o 
   2   2   3     1452.54     1488.56     44.66 o 
   3   2   3     1497.18     1503.61     58.75 o 
   4   2   3      915.51      929.85     70.96 o 
   5   2   3      220.29      327.28     46.67 o 
   6   2   3      912.27      930.48     72.26 o 
   7   2   3      126.54      293.72    136.05 o 
  -7   3   3       41.50       -8.71     92.41 o 
  -6   3   3      140.05      164.63     46.50 o 
  -5   3   3       23.59       60.45     42.13 o 
  -4   3   3     2048.61     2005.41     75.17 o 
  -3   3   3      499.24      672.74     37.93 o 
  -2   3   3      188.83      130.34     12.97 o 
   0   3   3     9198.26    10758.63    216.88 o 
   1   3   3    14156.67    13192.65    264.49 o 
   2   3   3     9758.61     9213.84    205.84 o 
   3   3   3     2639.20     2138.88     55.84 o 
   4   3   3       75.20      139.87     32.54 o 
   5   3   3      421.89      387.14     48.99 o 
   6   3   3      101.22       90.78     46.20 o 
   7   3   3       42.82       66.62     76.34 o 
  -7   4   3       78.38      -24.72     97.38 o 
  -6   4   3       83.82       19.00     44.27 o 
  -5   4   3      105.53      242.37     70.99 o 
  -4   4   3      320.22      319.05     48.43 o 
  -3   4   3      111.90      132.79     22.75 o 
  -2   4   3     4232.40     3330.67     82.88 o 
  -1   4   3    24743.48    21896.39    474.30 o 
   0   4   3    53829.18    53255.50   1045.89 o 
   1   4   3     2221.32     2046.74     49.46 o 
   2   4   3     7286.50     7933.58    165.81 o 
   3   4   3       41.10       78.68     23.07 o 
   4   4   3      940.04     1249.64     90.78 o 
   5   4   3      555.25      598.07     56.11 o 
   6   4   3      287.27      358.43     58.28 o 
   7   4   3       85.38      158.72     95.35 o 
  -7   5   3       57.77       67.61     79.70 o 
  -6   5   3       85.36      175.55     49.40 o 
  -5   5   3     1512.27     1515.70    118.53 o 
  -4   5   3     3710.81     3890.45    143.04 o 
  -3   5   3     3410.58     3382.92     81.73 o 
  -2   5   3     1561.96     1773.94     59.06 o 
  -1   5   3      678.97      712.09     37.79 o 
   1   5   3      579.70      623.71     24.43 o 
   2   5   3     4759.55     4494.30     99.75 o 
   3   5   3     2585.45     2064.09     64.47 o 
   4   5   3        7.99       -1.82     32.76 o 
   5   5   3      226.43      327.91     48.60 o 
   6   5   3      182.27      212.98     53.97 o 
   7   5   3      105.30      439.50    110.67 o 
  -7   6   3       71.61       52.05     78.60 o 
  -6   6   3      707.62      751.17     77.71 o 
  -5   6   3      900.18      923.01     72.38 o 
  -3   6   3     1102.14     1018.74     45.53 o 
  -2   6   3      663.38      877.06     41.30 o 
  -1   6   3     2817.16     2546.76     74.77 o 
   0   6   3     2661.06     2463.15     58.19 o 
   1   6   3     2979.30     3363.32     99.89 o 
   2   6   3      974.79     1056.47     36.23 o 
   4   6   3     3737.88     3365.13    199.16 o 
   5   6   3      235.80      297.34     55.18 o 
   6   6   3     2021.16     1916.48    120.90 o 
  -7   7   3        1.64      -56.40     74.01 o 
  -6   7   3     1506.88     1297.39     82.18 o 
  -5   7   3       11.60       61.93     36.91 o 
  -4   7   3     7005.33     6541.97    183.40 o 
  -2   7   3     2960.69     2723.37     83.56 o 
   0   7   3      825.15      988.56     31.86 o 
   2   7   3     1220.75     1264.53     41.59 o 
   3   7   3      120.58      143.90     21.95 o 
   4   7   3     2997.42     2754.82    141.36 o 
   5   7   3      207.37      201.90     53.26 o 
   6   7   3       15.97      239.38     86.24 o 
  -7   8   3      136.48      116.76     85.70 o 
  -6   8   3        2.00       95.24     47.84 o 
  -5   8   3      106.69      248.63     48.58 o 
  -4   8   3       13.31       28.28     52.70 o 
  -3   8   3      179.48      287.66     32.73 o 
  -2   8   3     1779.30     2057.01     70.57 o 
  -1   8   3     2249.94     2182.97     69.17 o 
   0   8   3     4126.55     4647.15    102.09 o 
   1   8   3      832.27     1022.79     46.74 o 
   2   8   3     2752.21     2855.72     72.49 o 
   3   8   3      294.72      269.98     25.77 o 
   4   8   3     2311.66     2205.81     87.71 o 
   5   8   3     1119.63     1127.27    100.85 o 
   6   8   3      550.10      718.23    158.08 o 
  -6   9   3       22.74       37.11     47.73 o 
  -5   9   3     1226.20     1228.88     74.23 o 
  -4   9   3      211.26      262.96     37.68 o 
  -3   9   3     2236.18     2068.46     75.48 o 
  -1   9   3       54.93      111.09     15.68 o 
   0   9   3     2175.21     2181.25     55.84 o 
   1   9   3     1651.03     1598.68     52.79 o 
   2   9   3     5678.94     5220.63    119.01 o 
   3   9   3       88.24      128.25     23.47 o 
   4   9   3     1246.24     1306.11     80.57 o 
   5   9   3      568.00      685.22     74.36 o 
   6   9   3        3.62      -48.74    110.65 o 
  -6  10   3       95.03       32.16     50.33 o 
  -5  10   3        2.21       -2.77     38.62 o 
  -4  10   3       25.77       53.42     32.21 o 
  -3  10   3      268.51      286.92     35.89 o 
  -2  10   3     1991.45     1972.48     70.21 o 
  -1  10   3     5052.99     4633.83    114.71 o 
   0  10   3     7268.11     6861.72    147.39 o 
   1  10   3     9884.50    10696.18    224.15 o 
   2  10   3      557.58      683.48     51.93 o 
   3  10   3      505.86      548.87     34.47 o 
   4  10   3        0.27       29.33     40.96 o 
   5  10   3     1811.39     1800.99    131.93 o 
   6  10   3        1.31      -12.36    110.75 o 
  -6  11   3       55.87       80.05     52.67 o 
  -5  11   3        1.76       85.75     43.22 o 
  -4  11   3      576.86      630.10     58.75 o 
  -3  11   3       83.50      135.56     32.05 o 
  -2  11   3      759.94      912.68     50.24 o 
  -1  11   3      479.20      492.62     29.45 o 
   0  11   3      697.99      819.95     34.66 o 
   1  11   3     7856.88     7194.11    157.29 o 
   2  11   3       79.65      101.58     23.35 o 
   3  11   3     2763.80     2555.81     73.75 o 
   4  11   3     1136.54     1093.04     79.96 o 
   5  11   3      242.29      257.49     76.65 o 
   6  11   3       67.12      103.25     87.23 o 
  -6  12   3       88.45        9.27     61.15 o 
  -5  12   3      164.00      224.23     50.12 o 
  -4  12   3       44.34      -18.73     34.42 o 
  -3  12   3      262.72      183.89     35.92 o 
  -2  12   3     1576.94     1472.03     63.25 o 
  -1  12   3     1525.97     1536.86     62.58 o 
   0  12   3     2839.73     3177.76     88.65 o 
   1  12   3     4511.50     4196.06    100.51 o 
   2  12   3      832.65     1161.87     60.94 o 
   3  12   3      856.13      784.79     47.59 o 
   4  12   3        0.91       10.69     45.42 o 
   5  12   3      963.91     1017.46    109.80 o 
   6  12   3       10.01      -78.29     72.66 o 
  -6  13   3       47.32       73.26     63.93 o 
  -5  13   3     2239.00     2141.73    103.09 o 
  -3  13   3     4913.13     4732.50    143.84 o 
  -1  13   3     1573.39     1498.88     63.61 o 
   0  13   3      208.00      285.44     28.79 o 
   1  13   3      213.47      247.98     26.52 o 
   2  13   3      874.63      983.02     45.32 o 
   3  13   3     1489.26     1444.91     63.47 o 
   4  13   3       98.95      172.42    104.17 o 
   5  13   3      388.72      420.87    117.70 o 
   6  13   3        1.57      -88.80    139.89 o 
  -6  14   3       95.48       66.61     66.60 o 
  -5  14   3       36.46      109.54     50.80 o 
  -4  14   3      147.47      144.17     43.88 o 
  -3  14   3      145.35      214.30     39.70 o 
  -2  14   3       54.23       53.13     29.73 o 
  -1  14   3      178.06      226.46     33.51 o 
   0  14   3       64.35      106.96     23.93 o 
   1  14   3        2.22      -27.55     22.49 o 
   2  14   3       41.08      101.99     28.40 o 
   3  14   3        2.90       -8.32     29.52 o 
   4  14   3       45.58      -11.67     59.32 o 
   5  14   3      834.66      834.05    104.80 o 
  -5  15   3       99.46      100.85     72.47 o 
  -4  15   3     2030.49     2104.06     96.86 o 
  -3  15   3      167.89      281.27     43.65 o 
  -2  15   3     1313.20     1357.19     68.44 o 
  -1  15   3      162.49      205.16     35.55 o 
   0  15   3       13.11       30.16     28.26 o 
   1  15   3      541.49      540.79     36.28 o 
   2  15   3      440.18      549.78     66.92 o 
   3  15   3      135.07      174.32     35.99 o 
   4  15   3      265.59      412.18     81.59 o 
   5  15   3        0.96       86.82     72.38 o 
  -5  16   3       37.18       99.14     54.25 o 
  -4  16   3       23.14      -33.32     39.18 o 
  -3  16   3      266.20      286.05     46.58 o 
  -2  16   3        0.14      -43.91     29.27 o 
  -1  16   3     1525.40     1444.94     70.79 o 
   0  16   3      292.27      396.62     41.90 o 
   1  16   3     2237.37     1851.13     75.90 o 
   2  16   3      315.79      352.33     42.60 o 
   3  16   3      232.47      225.64     44.48 o 
   4  16   3      316.78      380.86     65.37 o 
   5  16   3        1.17       41.37     70.27 o 
  -5  17   3       17.24       15.04     52.34 o 
  -4  17   3       15.19       45.24     44.02 o 
  -3  17   3      295.11      280.07     48.07 o 
  -2  17   3        5.08       -3.29     32.04 o 
  -1  17   3        0.17       31.51     33.40 o 
   0  17   3      744.63      708.65     54.31 o 
   1  17   3      135.35      189.56     36.72 o 
   2  17   3      844.37      867.71     53.04 o 
   3  17   3      252.36      178.53     49.94 o 
   4  17   3      171.09       79.85     92.01 o 
   5  17   3      104.26      -15.71     89.07 o 
  -5  18   3        0.61      -36.06     53.11 o 
  -4  18   3       90.90       59.92     46.93 o 
  -3  18   3       23.21       14.44     41.01 o 
  -2  18   3      492.92      531.16     63.62 o 
  -1  18   3      320.20      425.81     48.41 o 
   0  18   3     1052.97     1187.60     95.44 o 
   1  18   3      481.68      567.59     96.00 o 
   2  18   3      413.41      475.71     59.33 o 
   3  18   3       21.54       49.40     41.87 o 
   4  18   3      191.70      411.91    112.58 o 
  -4  19   3      438.45      362.83     59.49 o 
  -3  19   3      120.96       61.12     43.44 o 
  -2  19   3       94.59      176.88     43.40 o 
  -1  19   3       52.49       62.45     39.14 o 
   0  19   3       91.75       81.58     45.55 o 
   1  19   3     1219.69     1292.63     86.10 o 
   2  19   3      199.48      180.80     74.33 o 
   3  19   3      694.73      741.61     75.83 o 
   4  19   3        3.51      175.75    104.78 o 
  -4  20   3       15.03       29.13     50.20 o 
  -3  20   3       88.96       27.88     44.98 o 
  -2  20   3       63.10       45.08     41.13 o 
  -1  20   3      214.42      264.26     56.84 o 
   0  20   3       44.65      118.21     47.45 o 
   1  20   3       30.11      -16.14     44.74 o 
   2  20   3        0.12       42.73     58.16 o 
   3  20   3        9.09       23.05     64.72 o 
   4  20   3      122.03      170.97     76.94 o 
  -3  21   3      326.87      342.52     57.63 o 
  -2  21   3       82.83       90.94     45.80 o 
  -1  21   3      156.94      156.54     55.55 o 
   0  21   3       58.37       18.11     45.64 o 
   1  21   3        9.14      -73.23     53.17 o 
   2  21   3        0.65        6.53     58.11 o 
   3  21   3       82.06      184.05     76.91 o 
  -3  22   3       68.06       89.03     51.98 o 
  -2  22   3       78.13      -18.33     53.07 o 
  -1  22   3       37.81      -48.43     50.51 o 
   0  22   3      158.06      111.62     53.35 o 
   1  22   3        1.95      -58.12     56.49 o 
   2  22   3       72.30      124.28     69.31 o 
  -2  23   3       28.71        4.27     57.14 o 
  -1  23   3       15.49       25.43     55.72 o 
   0  23   3       37.47      176.49    111.26 o 
   1  23   3       58.69      104.71     70.18 o 
   2  23   3       98.32       43.14     69.02 o 
  -1  24   3      374.88      352.18     70.14 o 
   0  24   3        3.55      -68.65     62.52 o 
  -6   0   4      537.10      551.34    129.30 o 
  -4   0   4     1077.99     1084.71     66.56 o 
  -2   0   4    16430.85    13992.82    399.80 o 
   0   0   4    18874.22    22915.68    643.81 o 
   2   0   4      405.60      600.78     50.18 o 
   4   0   4       10.13       45.18     44.05 o 
   6   0   4     3056.38     2653.88    268.07 o 
  -6   1   4       14.53       33.40     49.28 o 
  -5   1   4     2958.83     2757.69     87.15 o 
  -4   1   4     3990.33     3981.11     96.37 o 
  -3   1   4     6646.16     7102.62    152.12 o 
  -2   1   4     2928.75     3259.60     84.04 o 
   0   1   4     1651.00     1559.88     40.51 o 
   1   1   4      569.13      523.11     34.84 o 
   2   1   4     1859.43     1863.82     86.73 o 
   3   1   4      857.61     1037.80     65.94 o 
   4   1   4      570.03      664.62     50.43 o 
   5   1   4       43.00       45.83     40.29 o 
   6   1   4      597.73      627.61     67.04 o 
   7   1   4       88.50       19.13     62.34 o 
  -6   2   4      335.11      361.15     71.50 o 
  -5   2   4      373.09      398.87     41.02 o 
  -4   2   4      534.18      624.18     34.64 o 
  -3   2   4     3789.40     3159.32     76.18 o 
  -1   2   4    10377.58     9037.41    184.88 o 
   1   2   4     1233.03     1182.49     33.02 o 
   2   2   4      341.74      527.37     34.45 o 
   3   2   4       57.75       83.22     36.18 o 
   4   2   4      943.28     1112.03     61.49 o 
   5   2   4      389.90      499.86     54.55 o 
   6   2   4       29.76        4.62     49.28 o 
   7   2   4      517.75      540.79     77.04 o 
  -7   3   4       28.78      122.00     99.51 o 
  -6   3   4      213.47      196.19     58.09 o 
  -5   3   4      323.67      290.44     49.95 o 
  -4   3   4      405.52      532.80     37.37 o 
  -3   3   4      150.04      143.76     18.66 o 
  -1   3   4      379.69      318.09     18.53 o 
   0   3   4      543.01      713.30     41.81 o 
   1   3   4     2560.80     2029.59     50.00 o 
   2   3   4    15831.77    14481.58    370.09 o 
   3   3   4     7245.49     6501.27    181.78 o 
   4   3   4     5183.21     4600.06    159.80 o 
   5   3   4      293.13      318.31     50.41 o 
   6   3   4      589.65      544.01     67.06 o 
   7   3   4      247.98      254.27     68.07 o 
  -7   4   4     1305.40     1162.06    156.96 o 
  -6   4   4       72.47       66.62     48.41 o 
  -5   4   4      753.03      862.88     60.49 o 
  -4   4   4        2.47      100.59     35.39 o 
  -1   4   4      327.14      290.65     19.52 o 
   1   4   4     7856.42     8336.54    173.36 o 
   2   4   4      140.54      163.34     16.13 o 
   3   4   4      141.21      175.50     24.64 o 
   4   4   4      611.81      675.86     51.47 o 
   5   4   4      187.29      227.95     47.33 o 
   6   4   4       41.38       37.31     51.68 o 
  -7   5   4       17.01       27.97     93.83 o 
  -6   5   4      396.95      330.23     56.15 o 
  -5   5   4      171.72      152.65     40.87 o 
  -4   5   4     2857.14     2375.49     85.92 o 
  -3   5   4     1676.42     1969.77     78.19 o 
  -2   5   4     4703.87     4764.19    115.35 o 
  -1   5   4     2662.71     2475.16     65.15 o 
   0   5   4      335.61      286.01     23.05 o 
   1   5   4    16558.80    14883.26    301.67 o 
   2   5   4       64.21       60.92     16.06 o 
   3   5   4    11964.65    11305.50    262.07 o 
   4   5   4       10.99       -4.70     33.30 o 
   5   5   4      255.29      291.68     50.25 o 
   6   5   4       23.52      101.82     52.58 o 
  -7   6   4      113.68       25.69    126.82 o 
  -6   6   4      147.34      157.73     50.06 o 
  -5   6   4        2.74       20.91     40.21 o 
  -4   6   4        5.72       47.54     28.55 o 
  -3   6   4     2668.84     2327.88     79.51 o 
  -2   6   4      699.47      821.20     42.28 o 
  -1   6   4    13601.99    11971.17    266.89 o 
   0   6   4     6855.51     6049.82    129.21 o 
   1   6   4     2463.35     2616.20     71.01 o 
   2   6   4      219.93      225.28     20.01 o 
   3   6   4      883.25      987.91     49.97 o 
   4   6   4      453.63      490.23     65.68 o 
   5   6   4      275.07      335.21     53.27 o 
   6   6   4      174.93      273.81     62.05 o 
  -7   7   4       28.57       85.56     80.60 o 
  -6   7   4       24.88        5.60     45.70 o 
  -5   7   4     1147.63     1236.84     72.67 o 
  -4   7   4      565.16      650.04     49.29 o 
  -3   7   4     8768.76     8441.30    223.56 o 
  -1   7   4     5393.84     5793.97    154.82 o 
   0   7   4      573.78      922.30    179.86 o 
   1   7   4     4146.45     4890.68    109.56 o 
   2   7   4      186.74      168.64     19.77 o 
   3   7   4      427.10      582.65     37.43 o 
   4   7   4       25.14       55.11     40.56 o 
   5   7   4       18.20       -4.62     41.53 o 
   6   7   4       33.55      100.74     68.63 o 
  -6   8   4       30.28       88.43     49.86 o 
  -5   8   4      262.97      360.69     62.15 o 
  -4   8   4      635.89      700.09     72.30 o 
  -3   8   4     2585.07     2383.96     82.32 o 
  -2   8   4    13902.33    12144.47    308.44 o 
  -1   8   4      279.88      312.49     28.95 o 
   0   8   4     2591.58     2229.48     57.43 o 
   1   8   4       15.05       40.09     16.19 o 
   2   8   4       98.17      162.76     21.46 o 
   3   8   4      422.76      533.22     37.47 o 
   4   8   4      830.91      944.16     61.64 o 
   5   8   4      168.16      165.37     56.81 o 
   6   8   4      397.42      613.55    108.73 o 
  -6   9   4      105.67      177.40     68.65 o 
  -5   9   4      221.35      132.58     45.59 o 
  -4   9   4     2388.47     2163.91     84.45 o 
  -3   9   4      319.37      434.21     38.21 o 
  -2   9   4     5471.59     6036.85    191.70 o 
   0   9   4      351.74      411.37     24.55 o 
   1   9   4     3515.59     3494.27     92.97 o 
   2   9   4     1559.24     1459.21     69.22 o 
   3   9   4     3921.12     3749.86    163.51 o 
   4   9   4      405.80      358.54     46.55 o 
   5   9   4     1179.20     1144.94    112.52 o 
   6   9   4       52.49        1.03     79.99 o 
  -6  10   4     1014.60      985.51     77.16 o 
  -5  10   4       67.39       86.87     42.47 o 
  -4  10   4       66.37      129.38     45.30 o 
  -3  10   4       80.89       48.53     28.27 o 
  -2  10   4      257.44      368.26     36.14 o 
  -1  10   4       41.31       33.15     22.19 o 
   0  10   4     1063.95     1104.17     39.78 o 
   1  10   4     1120.87     1296.55     56.53 o 
   2  10   4      119.55      131.33     23.95 o 
   3  10   4        1.49        4.25     25.27 o 
   4  10   4      414.76      523.03     58.08 o 
   5  10   4       73.79       67.54     73.90 o 
   6  10   4        0.06        8.56    159.14 o 
  -6  11   4      157.10      150.53     55.14 o 
  -5  11   4        5.69       92.49     43.44 o 
  -4  11   4      102.74      152.76     38.61 o 
  -3  11   4      246.66      385.12     56.04 o 
  -2  11   4      265.29      322.27     46.50 o 
  -1  11   4       43.21       28.41     23.69 o 
   0  11   4     2919.99     2756.05     70.79 o 
   1  11   4        9.71       44.52     22.50 o 
   2  11   4     9577.32     9043.56    196.87 o 
   3  11   4        1.20       47.12     28.71 o 
   4  11   4     2041.40     1958.85    106.97 o 
   5  11   4       10.24      -15.14     77.37 o 
   6  11   4      299.28      399.45    138.32 o 
  -6  12   4      180.33      163.95     56.50 o 
  -5  12   4       20.49      145.38     46.91 o 
  -4  12   4      266.11      136.97     60.01 o 
  -3  12   4     1060.67     1045.27    115.06 o 
  -2  12   4     1652.57     1557.81     68.24 o 
  -1  12   4     4149.79     3669.75    112.26 o 
   0  12   4        8.15      -10.61     20.83 o 
   1  12   4     1972.98     1946.95     59.92 o 
   2  12   4        0.16       44.46     23.55 o 
   3  12   4       46.39      110.05     32.45 o 
   4  12   4       22.57       41.66     49.24 o 
   5  12   4      525.14      613.99     95.36 o 
   6  12   4      170.40      229.21    134.77 o 
  -6  13   4      142.59      126.71     55.17 o 
  -5  13   4       39.18      123.94     47.68 o 
  -4  13   4     1571.10     1548.09     81.95 o 
  -2  13   4     2957.84     2659.74     93.12 o 
  -1  13   4      378.47      558.17     78.16 o 
   0  13   4      770.11      846.42     43.37 o 
   1  13   4     1221.47     1301.74     50.44 o 
   2  13   4      611.86      690.86     40.25 o 
   3  13   4      867.75      870.95     59.20 o 
   4  13   4        8.19      -57.86     70.91 o 
   5  13   4       24.53       55.49     71.61 o 
  -5  14   4        0.11       15.70     58.16 o 
  -4  14   4      393.99      439.00     55.16 o 
  -3  14   4      552.49      558.79     52.61 o 
  -2  14   4     3836.29     3558.33    115.74 o 
  -1  14   4      958.21     1022.40    103.64 o 
   0  14   4     1447.89     1467.88    124.41 o 
   1  14   4      141.93      124.70     25.94 o 
   2  14   4      321.28      277.70     31.33 o 
   3  14   4       18.02       17.83     35.88 o 
   4  14   4       31.69      114.46     65.21 o 
   5  14   4      198.72      173.97     76.91 o 
  -5  15   4      596.12      639.38     71.63 o 
  -4  15   4        1.93       40.43     51.96 o 
  -3  15   4     1502.79     1545.14     89.57 o 
  -2  15   4       19.13      115.16     34.20 o 
  -1  15   4      146.80      189.29     36.44 o 
   0  15   4       88.59      175.12     34.77 o 
   1  15   4        3.66        6.95     26.96 o 
   2  15   4      973.61      916.71     51.76 o 
   3  15   4       20.11       37.54     44.40 o 
   4  15   4      120.12      273.72     93.83 o 
   5  15   4        0.89      124.46     76.51 o 
  -5  16   4      208.88      192.07     60.33 o 
  -4  16   4        9.67       13.35     43.05 o 
  -3  16   4      732.68      761.86     62.00 o 
  -2  16   4      131.62      124.80     40.35 o 
  -1  16   4      435.33      409.33     62.15 o 
   0  16   4     1748.27     1787.39     80.34 o 
   1  16   4        0.26       55.25     30.10 o 
   2  16   4       57.60       74.19     31.21 o 
   3  16   4       16.34       58.59     39.66 o 
   4  16   4       37.65       -7.49     82.23 o 
   5  16   4      148.67       69.26     75.95 o 
  -5  17   4       35.68       35.79     55.17 o 
  -4  17   4       75.41      130.96     49.07 o 
  -3  17   4       39.43       61.88     40.77 o 
  -2  17   4       49.14       83.78     38.62 o 
  -1  17   4       76.24       93.05     36.05 o 
   0  17   4      129.05      152.26     39.83 o 
   1  17   4     1389.86     1473.45     87.41 o 
   2  17   4      159.20      307.99     44.84 o 
   3  17   4      741.01      856.87     78.12 o 
   4  17   4       83.52      184.52     77.58 o 
  -4  18   4        1.96       88.83     50.38 o 
  -3  18   4        5.90       62.04     68.57 o 
  -2  18   4        6.42       48.10     38.08 o 
  -1  18   4      268.04      195.63     42.32 o 
   0  18   4       97.67       90.62     39.86 o 
   1  18   4      147.55      216.48     50.97 o 
   2  18   4      773.66      724.09     71.32 o 
   3  18   4      175.74      334.49    178.09 o 
   4  18   4        5.17      -16.22     74.48 o 
  -4  19   4      111.49      155.47     59.70 o 
  -3  19   4      605.28      509.51     59.65 o 
  -2  19   4        6.41       43.35     40.58 o 
  -1  19   4      267.84      175.86     45.66 o 
   0  19   4       36.70       49.40     44.04 o 
   1  19   4      141.50      244.91     54.49 o 
   2  19   4      368.11      410.80     74.55 o 
   3  19   4      333.78      328.18     76.41 o 
   4  19   4      448.91      506.45    124.54 o 
  -4  20   4        5.53       46.52     53.09 o 
  -3  20   4      289.67      186.68     54.16 o 
  -2  20   4       10.37      -12.72     42.13 o 
  -1  20   4     1131.83     1106.51    102.75 o 
   0  20   4       11.33       28.35     49.69 o 
   1  20   4       70.82       74.40     48.75 o 
   2  20   4       17.39        7.08     62.88 o 
   3  20   4        4.83       35.84     64.08 o 
  -3  21   4       74.04      128.67     51.08 o 
  -2  21   4      449.73      334.47     56.40 o 
  -1  21   4       33.73       74.66     83.29 o 
   0  21   4      271.03      309.38     61.36 o 
   1  21   4       12.95       -9.37     58.67 o 
   2  21   4       34.08      124.49     83.90 o 
   3  21   4       29.40      -57.15     92.01 o 
  -2  22   4      390.03      431.49     62.45 o 
  -1  22   4       18.80      -20.15     48.21 o 
   0  22   4      253.29      281.69     60.85 o 
   1  22   4        4.90        2.74     62.52 o 
   2  22   4       22.84       27.77     86.49 o 
  -2  23   4       11.23      -21.58     56.30 o 
  -1  23   4        1.84       -8.58     59.37 o 
   0  23   4       84.39       40.32     57.22 o 
   1  23   4       67.44       42.22     67.91 o 
  -7   0   5       21.79       29.89    121.50 o 
  -5   0   5      836.55      929.65     83.37 o 
  -3   0   5     3240.49     3003.84    105.38 o 
  -1   0   5    29997.48    26161.39    736.86 o 
   1   0   5     6651.64     5515.22    166.55 o 
   3   0   5     5420.04     4841.65    204.20 o 
   5   0   5      513.83      497.53    117.14 o 
  -7   1   5      133.21      404.61    140.44 o 
  -6   1   5        5.40       57.12     65.20 o 
  -5   1   5     1215.15     1292.09     60.57 o 
  -4   1   5     1429.16     1413.58     51.49 o 
  -3   1   5      197.40      226.24     27.08 o 
  -2   1   5     2008.87     2134.68     55.02 o 
  -1   1   5      697.04      711.59     28.45 o 
   0   1   5      649.97      465.73     30.49 o 
   1   1   5     1253.75     1151.28     39.98 o 
   2   1   5     2430.86     2029.00     81.03 o 
   3   1   5      657.05      665.09     46.90 o 
   4   1   5      168.38      128.80     40.06 o 
   5   1   5       36.73       51.84     43.10 o 
   6   1   5       14.50      108.60     55.96 o 
  -7   2   5      374.18      311.91    115.26 o 
  -6   2   5      152.48      114.10     93.02 o 
  -5   2   5      396.61      615.39     55.51 o 
  -4   2   5      460.53      450.08     37.13 o 
  -2   2   5     7769.84     6927.63    147.16 o 
  -1   2   5     2456.15     2933.12     69.38 o 
   0   2   5    10118.61     9263.88    192.08 o 
   1   2   5       10.22        3.92     11.10 o 
   2   2   5     1368.11     1367.04     58.28 o 
   3   2   5     3457.73     3012.08    101.42 o 
   4   2   5       60.93       66.90     48.76 o 
   5   2   5     1624.47     1692.55     89.11 o 
   6   2   5       28.06       55.55     55.64 o 
  -7   3   5      439.38      277.01     91.24 o 
  -6   3   5      453.83      577.30    152.96 o 
  -5   3   5     1798.09     1791.15     84.26 o 
  -4   3   5     1677.89     1690.90     62.41 o 
  -3   3   5     2106.73     1972.23     62.84 o 
  -2   3   5     1242.78     1234.03     37.71 o 
  -1   3   5      513.57      575.36     25.82 o 
   0   3   5      287.80      152.00     17.39 o 
   1   3   5     2236.45     1979.53     51.14 o 
   2   3   5     1270.25     1189.44     61.78 o 
   3   3   5     3752.87     3027.94    209.82 o 
   4   3   5     1790.32     1724.79     80.81 o 
   5   3   5      759.26      674.26     63.67 o 
   6   3   5      253.24      283.75     62.61 o 
  -7   4   5        4.76       26.15     61.15 o 
  -6   4   5     1108.41     1336.49    129.80 o 
  -5   4   5      224.32      218.68     48.93 o 
  -3   4   5      499.24      511.53     33.40 o 
  -1   4   5     2148.87     1962.30     51.12 o 
   0   4   5      699.02      947.40     58.18 o 
   1   4   5     4030.23     3961.37     90.11 o 
   2   4   5        2.56        6.45     16.95 o 
   3   4   5     3421.69     2877.25     99.00 o 
   4   4   5     2099.84     2025.99     88.52 o 
   5   4   5       17.17      124.74     48.42 o 
   6   4   5      941.33      894.45     81.41 o 
  -7   5   5       12.71       45.88     61.85 o 
  -6   5   5      766.46      766.06     67.85 o 
  -5   5   5      895.21      899.30     63.94 o 
  -4   5   5     1909.39     1827.22     76.42 o 
  -3   5   5      771.41      852.26     48.77 o 
   0   5   5      707.57      570.86     25.94 o 
   1   5   5     5040.11     4719.19    105.67 o 
   2   5   5     1262.56     1258.25     42.18 o 
   3   5   5     3308.62     2793.40     97.84 o 
   4   5   5     4481.35     4154.54    136.39 o 
   5   5   5       67.48       23.86     48.31 o 
   6   5   5       93.98      124.11     68.81 o 
  -7   6   5      273.65      302.87     73.35 o 
  -6   6   5       20.32       37.58     48.08 o 
  -5   6   5        0.56       17.21     38.19 o 
  -4   6   5      705.13      701.80     51.50 o 
  -3   6   5      752.04      863.97     61.54 o 
  -2   6   5    11384.03     9495.97    217.83 o 
  -1   6   5     5247.44     5094.57    123.47 o 
   0   6   5    18799.51    16706.98    338.86 o 
   1   6   5     2083.55     2114.68     57.75 o 
   2   6   5     4693.86     4089.95     96.25 o 
   3   6   5        8.85       27.87     29.70 o 
   4   6   5     2563.19     2382.30     96.84 o 
   5   6   5       59.52      122.66     48.96 o 
   6   6   5      145.79      153.28     60.35 o 
  -6   7   5       33.27      100.81     76.24 o 
  -5   7   5       71.64      156.12     69.26 o 
  -4   7   5       51.20       29.88     30.74 o 
  -3   7   5      569.06      627.02     44.14 o 
  -1   7   5       55.02      124.30     27.97 o 
   0   7   5     2553.77     2435.69     65.76 o 
   1   7   5     1239.87     1196.31     41.55 o 
   2   7   5      334.56      321.74     28.19 o 
   3   7   5        1.23       29.12     29.78 o 
   4   7   5      178.29      265.03     46.05 o 
   5   7   5      107.27       97.85     48.49 o 
   6   7   5        2.07      -43.37     83.74 o 
  -6   8   5      181.79      283.72     75.82 o 
  -5   8   5        2.18       30.51     40.68 o 
  -4   8   5      627.02      716.41     54.20 o 
  -3   8   5     1902.72     1691.32     68.32 o 
  -2   8   5     8350.87     7737.59    268.95 o 
  -1   8   5    18283.92    16161.37    359.47 o 
   0   8   5     5455.93     5482.10    122.07 o 
   1   8   5     7528.55     6766.54    162.57 o 
   2   8   5      453.42      479.84     36.46 o 
   3   8   5      136.33      117.13     41.12 o 
   4   8   5     1008.24      967.42     66.45 o 
   5   8   5      103.05        5.68     48.46 o 
   6   8   5        9.25      -57.29     67.61 o 
  -6   9   5     1249.11     1150.44     83.13 o 
  -5   9   5      110.51      154.07     45.14 o 
  -4   9   5     2452.60     2271.00    122.32 o 
  -3   9   5      133.35      170.20     32.28 o 
  -2   9   5      467.77      570.11     42.14 o 
  -1   9   5      197.99      262.04     31.97 o 
   0   9   5      104.32      237.25     27.27 o 
   1   9   5      850.89     1001.70     40.84 o 
   2   9   5     2446.71     2238.85     64.71 o 
   3   9   5        1.74      -30.74     35.91 o 
   4   9   5     1031.79     1010.64     89.18 o 
   5   9   5       34.01        5.69     59.42 o 
   6   9   5       31.64        9.54     80.87 o 
  -6  10   5       70.43      120.07     52.72 o 
  -5  10   5      811.79      945.16     70.28 o 
  -4  10   5       44.82       41.63     34.23 o 
  -3  10   5      421.72      642.49     47.29 o 
  -2  10   5      134.63      234.30     32.58 o 
  -1  10   5      293.66      462.51     38.58 o 
   0  10   5       56.48       54.37     21.95 o 
   1  10   5      510.16      681.45     56.81 o 
   2  10   5       19.85       62.99     25.30 o 
   3  10   5      424.82      470.09     49.96 o 
   4  10   5      448.78      520.95     96.59 o 
   5  10   5     1465.19     1295.35    104.30 o 
   6  10   5       36.21       -7.68     91.33 o 
  -6  11   5       55.24       23.93     51.66 o 
  -5  11   5     2162.80     1907.60     95.17 o 
  -4  11   5       87.73       89.93     38.79 o 
  -3  11   5     1550.04     1561.83     89.85 o 
  -2  11   5       22.08       63.86     28.66 o 
  -1  11   5        6.07       72.65     27.38 o 
   0  11   5       92.54      119.06     21.18 o 
   1  11   5      787.17      788.70     38.98 o 
   2  11   5       46.21       83.51     24.76 o 
   3  11   5     3191.35     2921.43    107.58 o 
   4  11   5        1.62       58.53     42.46 o 
   5  11   5      311.65      221.35     87.52 o 
   6  11   5        6.77      -17.13     95.39 o 
  -6  12   5      121.42      160.45     82.55 o 
  -5  12   5       38.91       38.04     44.89 o 
  -4  12   5        5.84       -0.22     36.63 o 
  -3  12   5      626.93      588.90     52.46 o 
  -2  12   5      711.19      950.58     56.52 o 
  -1  12   5     2093.91     1689.87     69.40 o 
   0  12   5     1735.31     1800.35     73.03 o 
   1  12   5     1344.64     1366.42     51.80 o 
   2  12   5      547.14      545.53     36.82 o 
   3  12   5      604.57      637.10     47.72 o 
   4  12   5       75.54      117.79     52.65 o 
   5  12   5      891.93      917.78    121.23 o 
  -6  13   5       54.94       48.68     55.20 o 
  -5  13   5        2.34       38.96     50.72 o 
  -4  13   5      242.59      253.81     49.09 o 
  -3  13   5      197.28      387.28     47.40 o 
  -2  13   5      155.11      246.30     38.53 o 
  -1  13   5      158.51      252.23     36.13 o 
   0  13   5        9.17       55.43     29.33 o 
   1  13   5      595.26      553.23     37.05 o 
   2  13   5      225.94      271.29     32.21 o 
   3  13   5        4.15       24.03     32.74 o 
   4  13   5      150.21      247.49     65.62 o 
   5  13   5       24.38       15.91    111.36 o 
  -5  14   5        8.19      -22.02     46.28 o 
  -4  14   5       62.16       21.64     42.39 o 
  -3  14   5      742.65      934.57     65.92 o 
  -2  14   5      721.02      712.63     55.33 o 
  -1  14   5     2851.38     2735.24     96.52 o 
   0  14   5     2512.23     2351.89    180.01 o 
   1  14   5     1939.89     1950.17     71.36 o 
   2  14   5      142.14      171.01     30.34 o 
   3  14   5      398.58      363.05     48.14 o 
   4  14   5      349.54      305.37     65.76 o 
   5  14   5      162.23       99.91    128.18 o 
  -5  15   5      345.55      317.52     63.28 o 
  -4  15   5      139.57      199.33     67.04 o 
  -3  15   5       48.88       24.19     37.51 o 
  -2  15   5      258.59      234.54     42.45 o 
  -1  15   5       55.56       27.97     33.88 o 
   0  15   5     2304.85     2281.29    154.14 o 
   1  15   5       48.68       68.54     35.89 o 
   2  15   5      718.44      744.64     46.00 o 
   3  15   5      465.68      475.26     53.50 o 
   4  15   5        1.73      -59.72    121.39 o 
   5  15   5       75.89      102.71     80.25 o 
  -5  16   5        5.58      -12.81     55.11 o 
  -4  16   5      130.44      180.02     52.11 o 
  -3  16   5        6.41       13.20     40.44 o 
  -2  16   5      649.73      588.92     55.80 o 
  -1  16   5       26.46       30.95     34.15 o 
   0  16   5      260.37      335.18     48.58 o 
   1  16   5      274.66      258.21     69.59 o 
   2  16   5      104.83       69.02     36.52 o 
   3  16   5       11.19       79.64     42.64 o 
   4  16   5      394.79      509.44     88.88 o 
  -5  17   5      153.70      300.35     65.63 o 
  -4  17   5      671.76      684.55     68.04 o 
  -3  17   5       50.88      113.92     55.99 o 
  -2  17   5      221.68      123.95     42.72 o 
  -1  17   5       38.31       22.39     48.35 o 
   0  17   5        2.69      -22.20     35.45 o 
   1  17   5      110.77      129.03     42.49 o 
   2  17   5     1020.61     1114.34     68.74 o 
   3  17   5       33.62       35.00     44.34 o 
   4  17   5      350.47      434.31    193.59 o 
  -4  18   5        0.16      -35.52     47.20 o 
  -3  18   5       65.60      102.18     46.64 o 
  -2  18   5        0.62        5.07     40.26 o 
  -1  18   5       81.08       55.99     39.36 o 
   0  18   5        1.79       18.54     39.15 o 
   1  18   5       72.67       22.87     44.46 o 
   2  18   5        9.53       45.03     48.08 o 
   3  18   5       96.56       86.45     64.12 o 
   4  18   5      677.63      648.56     99.74 o 
  -4  19   5       13.09      -15.19     50.99 o 
  -3  19   5      187.51      212.87     52.25 o 
  -2  19   5       52.44        6.37     42.12 o 
  -1  19   5       59.79       95.78     43.22 o 
   0  19   5       73.85       52.26     48.51 o 
   1  19   5      176.64      157.72     52.85 o 
   2  19   5       19.82       46.54     49.61 o 
   3  19   5      147.21      270.45    126.76 o 
  -3  20   5        5.17        7.10     46.37 o 
  -2  20   5      736.31      809.37     71.20 o 
  -1  20   5       37.71      -36.45     47.04 o 
   0  20   5     1317.53     1368.75    127.58 o 
   1  20   5       51.44      143.04     81.89 o 
   2  20   5      426.12      437.24    115.52 o 
   3  20   5       76.72      117.24     92.41 o 
  -3  21   5       91.46       70.11     51.98 o 
  -2  21   5        0.41      -13.58     48.80 o 
  -1  21   5       15.08       25.94     52.67 o 
   0  21   5      129.28       62.62     55.63 o 
   1  21   5       31.73      130.81    117.03 o 
   2  21   5      133.38      138.11     96.37 o 
  -2  22   5       10.87      218.41    149.34 o 
  -1  22   5      724.05      716.64     81.02 o 
   0  22   5       18.91       10.84     54.40 o 
   1  22   5      149.28       38.20     57.00 o 
   2  22   5       23.10      108.83     93.93 o 
  -1  23   5      125.59      102.97     56.75 o 
   0  23   5        1.21      -36.73     53.49 o 
   1  23   5       27.49       90.32     72.92 o 
  -6   0   6      257.80      222.42    109.44 o 
  -4   0   6       52.96       74.34     35.77 o 
  -2   0   6     1882.32     1902.77     74.74 o 
   0   0   6    13019.18    10428.71    306.40 o 
   2   0   6      355.68      443.46     55.30 o 
   4   0   6       29.35       30.83     53.37 o 
   6   0   6      631.13      649.74    109.30 o 
  -7   1   6       14.57      201.34    129.70 o 
  -6   1   6        1.90      -67.92     62.62 o 
  -5   1   6      442.67      395.00     86.03 o 
  -4   1   6      717.22      766.61     48.38 o 
  -3   1   6     1543.12     1662.76     51.07 o 
  -2   1   6      402.59      381.51     33.93 o 
   0   1   6     8211.50     7073.80    151.51 o 
   1   1   6     1290.44     1376.28     55.73 o 
   2   1   6    10258.42     9523.34    255.41 o 
   3   1   6     1392.72     1363.92     68.11 o 
   4   1   6      172.35      250.49     45.35 o 
   5   1   6      358.50      365.11     57.51 o 
   6   1   6      590.63      548.83     74.89 o 
  -7   2   6       82.79       81.57    122.81 o 
  -6   2   6       11.02       61.10     53.35 o 
  -5   2   6      292.49      232.55     52.30 o 
  -4   2   6      902.09     1073.60     51.62 o 
  -3   2   6        5.17       63.45     20.31 o 
  -2   2   6     1912.56     1797.66     50.62 o 
  -1   2   6     4429.23     4311.17     98.84 o 
   0   2   6     1304.29     1057.64     50.24 o 
   1   2   6     3005.40     2759.91     67.87 o 
   2   2   6      191.13      282.10     34.46 o 
   3   2   6      814.00      776.22     53.35 o 
   4   2   6     1055.20     1307.11     86.50 o 
   5   2   6       39.34       72.51     48.95 o 
   6   2   6     1795.97     1609.33    156.73 o 
  -7   3   6       12.29      161.18     81.19 o 
  -6   3   6     1604.35     1413.11    118.17 o 
  -5   3   6     1389.97     1370.05     75.39 o 
  -4   3   6     5472.29     5219.19    223.89 o 
  -3   3   6     1813.51     1920.78    121.30 o 
  -2   3   6     1727.32     1666.37     48.60 o 
  -1   3   6      589.37      555.75     28.50 o 
   0   3   6     2781.35     2639.43     66.83 o 
   1   3   6      444.37      421.74     23.74 o 
   2   3   6       29.10       74.43     32.02 o 
   3   3   6       17.96       57.58     30.52 o 
   4   3   6      127.51      113.52     43.54 o 
   5   3   6      304.46      358.21     59.25 o 
   6   3   6      187.41      227.43     66.00 o 
  -7   4   6        0.78       53.93     80.23 o 
  -6   4   6      110.67      337.64    134.82 o 
  -5   4   6        0.22      111.27     46.30 o 
  -4   4   6      341.72      378.81     59.97 o 
  -3   4   6     1975.53     1905.72     62.67 o 
  -2   4   6       13.55       70.06     20.33 o 
  -1   4   6     1426.44     1334.90     47.92 o 
   2   4   6       48.15       67.17     21.20 o 
   3   4   6     1031.07     1051.16     84.82 o 
   4   4   6      519.03      598.21     81.13 o 
   5   4   6     2346.73     2319.62    114.77 o 
   6   4   6      174.29      179.76     64.73 o 
  -6   5   6      120.29      137.94     58.14 o 
  -5   5   6     1794.93     1783.22     94.26 o 
  -4   5   6      871.50      787.24     54.06 o 
  -3   5   6     3487.39     3422.87    143.29 o 
  -2   5   6      538.76      775.37     38.24 o 
  -1   5   6      734.54      853.74     34.75 o 
   0   5   6     1565.82     1752.65     50.36 o 
   1   5   6     3160.00     2607.47     67.32 o 
   2   5   6     2614.74     2468.32    103.52 o 
   3   5   6      725.37      749.80     54.93 o 
   4   5   6     1459.88     1612.35     84.02 o 
   5   5   6       19.04       64.65     50.58 o 
   6   5   6      139.71      241.26     64.39 o 
  -6   6   6       22.43       80.16     49.99 o 
  -5   6   6      145.04      134.50     43.72 o 
  -4   6   6        1.30       18.15     31.65 o 
  -3   6   6      108.97      251.04     33.53 o 
  -2   6   6     2428.87     2089.80     78.21 o 
  -1   6   6     2705.39     2250.56     65.13 o 
   0   6   6      330.93      502.66     27.76 o 
   1   6   6     1120.07     1066.48     52.28 o 
   2   6   6      249.38      313.62     30.57 o 
   3   6   6       90.92      136.41     37.04 o 
   4   6   6      515.66      576.16     62.25 o 
   5   6   6      253.76      173.44     56.17 o 
   6   6   6      184.82      108.81     63.28 o 
  -6   7   6        2.40       83.99     53.58 o 
  -5   7   6       61.34       53.08     40.71 o 
  -4   7   6       37.58       92.49     34.56 o 
  -3   7   6      244.29      217.86     33.91 o 
  -2   7   6       35.51       79.48     25.76 o 
  -1   7   6     1560.72     1472.54     51.25 o 
   0   7   6       54.20       13.93     17.31 o 
   1   7   6    11870.82    11074.46    232.92 o 
   2   7   6     1525.01     1325.84     54.66 o 
   3   7   6     2140.66     1991.32     85.93 o 
   4   7   6      187.79      208.33     47.50 o 
   5   7   6      690.44      745.44     72.21 o 
   6   7   6       37.17        7.52     61.06 o 
  -6   8   6      269.10      304.34     60.41 o 
  -5   8   6       13.04       76.52     43.86 o 
  -4   8   6      224.38      180.55     40.40 o 
  -3   8   6      259.51      266.51     36.53 o 
  -2   8   6      512.82      544.75     52.27 o 
  -1   8   6      626.80      735.16     37.75 o 
   0   8   6     5461.78     5229.96    119.39 o 
   1   8   6      342.91      426.01     29.84 o 
   2   8   6      116.05      100.51     27.51 o 
   3   8   6        4.44      -41.31     32.96 o 
   4   8   6      135.37      182.97     48.91 o 
   5   8   6      232.47      260.60     59.89 o 
   6   8   6        2.77       70.46     77.19 o 
  -6   9   6        0.18      -31.77     49.45 o 
  -5   9   6     1740.65     1517.20     84.79 o 
  -4   9   6      647.11      624.46     53.62 o 
  -3   9   6     3994.56     3392.98    111.07 o 
  -2   9   6     1718.69     1611.11     66.78 o 
  -1   9   6      835.59      904.12     51.38 o 
   0   9   6     2918.07     2386.59     65.80 o 
   1   9   6      503.84      518.09     32.86 o 
   2   9   6     3114.82     2904.35     88.21 o 
   3   9   6      236.66      207.31     43.99 o 
   4   9   6       21.37        7.49     43.07 o 
   5   9   6        4.73       32.75     53.69 o 
   6   9   6        9.79      -40.60     70.42 o 
  -6  10   6        3.00       18.60     52.36 o 
  -5  10   6       24.12       16.93     49.29 o 
  -4  10   6       19.19       84.80     37.16 o 
  -3  10   6     1563.59     1520.99     72.84 o 
  -2  10   6     1298.95     1148.43     61.05 o 
  -1  10   6      905.30      856.92     52.54 o 
   0  10   6       12.72       -4.37     19.44 o 
   1  10   6      273.79      299.68     29.18 o 
   2  10   6       37.65       21.59     30.44 o 
   3  10   6        2.04       10.23     38.62 o 
   4  10   6      394.18      487.08     59.02 o 
   5  10   6      655.54      683.68     89.33 o 
  -6  11   6      502.61      496.28    114.02 o 
  -5  11   6        0.66       43.09     44.91 o 
  -4  11   6     2879.35     2869.25    108.43 o 
  -3  11   6       19.78      105.58     34.22 o 
  -2  11   6     3522.99     3186.31    106.85 o 
  -1  11   6      116.71      216.61     34.08 o 
   0  11   6     1215.42     1236.68     62.42 o 
   1  11   6       42.72      118.77     29.18 o 
   2  11   6       26.65       10.54     32.86 o 
   3  11   6        3.09       31.27     43.71 o 
   4  11   6       32.64       67.43     47.71 o 
   5  11   6       98.73      142.87     72.99 o 
  -6  12   6      152.11       97.32     61.53 o 
  -5  12   6        4.53       12.44     60.38 o 
  -4  12   6      275.45      263.77     47.63 o 
  -3  12   6      960.95      990.66     64.48 o 
  -2  12   6        2.89       47.75     32.89 o 
  -1  12   6     1816.16     1705.55     72.88 o 
   0  12   6      641.53      659.94     50.04 o 
   1  12   6       64.05        6.72     27.49 o 
   2  12   6       66.69       80.54     35.72 o 
   3  12   6       12.47       52.72     48.40 o 
   4  12   6      454.94      553.61     94.15 o 
   5  12   6      182.35      176.66     75.21 o 
  -5  13   6      333.22      220.44     56.91 o 
  -4  13   6       46.73      -17.03     52.57 o 
  -3  13   6     1050.38     1105.39     70.69 o 
  -2  13   6      143.44      103.77     36.47 o 
  -1  13   6       31.76       65.85     32.63 o 
   0  13   6     1420.14     1342.26     69.27 o 
   1  13   6       21.65      111.40     41.35 o 
   2  13   6     2327.51     2248.05     80.26 o 
   3  13   6        1.26       19.79     46.17 o 
   4  13   6      616.91      562.20    146.57 o 
   5  13   6       27.25       92.27     77.80 o 
  -5  14   6        3.34       89.29     51.99 o 
  -4  14   6        0.41       38.06     44.74 o 
  -3  14   6       58.67       81.60     40.94 o 
  -2  14   6       69.31      126.80     38.68 o 
  -1  14   6        7.27       18.72     32.30 o 
   0  14   6      883.62     1109.44     65.78 o 
   1  14   6     1272.48     1188.76     67.85 o 
   2  14   6       67.06       32.80     30.60 o 
   3  14   6       23.59       27.72     47.08 o 
   4  14   6      176.66       68.93     79.97 o 
   5  14   6       63.20      -58.98     87.70 o 
  -5  15   6       54.05      108.93     55.16 o 
  -4  15   6      461.60      456.09     61.56 o 
  -3  15   6        9.13      -13.71     40.63 o 
  -2  15   6      474.83      362.92     49.96 o 
  -1  15   6        8.38       70.42     48.48 o 
   0  15   6       48.63       15.01     35.26 o 
   1  15   6     2545.39     2413.72     94.91 o 
   2  15   6      112.48      124.72     40.65 o 
   3  15   6     1824.52     1875.74    108.22 o 
   4  15   6       37.57       23.89     81.43 o 
   5  15   6       59.98      -88.23     90.82 o 
  -5  16   6        0.08       32.24     58.58 o 
  -4  16   6       87.35      106.85     54.01 o 
  -3  16   6        6.78      -11.10     40.90 o 
  -2  16   6      868.24      914.25     66.48 o 
  -1  16   6      147.71      162.09     49.52 o 
   0  16   6       79.85       42.92     38.37 o 
   1  16   6      193.79      196.00     44.21 o 
   2  16   6        3.10       12.08     53.81 o 
   3  16   6       13.60      -44.11     50.48 o 
   4  16   6      101.60      289.00    129.40 o 
  -4  17   6       93.48       96.86     52.43 o 
  -3  17   6     1146.99     1110.06     77.72 o 
  -2  17   6        7.25        0.32     39.26 o 
  -1  17   6      784.78      747.57     63.81 o 
   0  17   6        0.61      -35.62     38.15 o 
   1  17   6      344.87      352.35     59.17 o 
   2  17   6       43.75      134.95     65.60 o 
   3  17   6        6.08      -59.20     63.72 o 
   4  17   6        9.42       19.49     85.62 o 
  -4  18   6        4.52      -30.56     83.56 o 
  -3  18   6      414.59      423.18     61.66 o 
  -2  18   6       10.21      -61.66     41.11 o 
  -1  18   6      325.43      294.07     50.14 o 
   0  18   6       12.79       51.20     43.70 o 
   1  18   6        0.52       -5.46     47.60 o 
   2  18   6       48.19       76.94     63.33 o 
   3  18   6       69.37       11.35    108.63 o 
   4  18   6       11.43       42.81     72.44 o 
  -4  19   6      279.21      232.20     60.61 o 
  -3  19   6       23.54       41.79     51.28 o 
  -2  19   6      114.44       78.24     48.56 o 
  -1  19   6      141.56      200.07     50.36 o 
   0  19   6        3.23      110.03     71.77 o 
   1  19   6      565.28      476.31     65.65 o 
   2  19   6       39.45       41.41     94.34 o 
  -3  20   6       10.59       99.79     55.98 o 
  -2  20   6       55.52       42.91     47.36 o 
  -1  20   6      273.33      219.64     57.60 o 
   0  20   6       13.41      -37.50     49.55 o 
   1  20   6      174.32      150.08     58.60 o 
   2  20   6      146.71       -3.74     62.80 o 
  -2  21   6        6.77      -18.70     47.73 o 
  -1  21   6      181.31      246.51     57.94 o 
   0  21   6      139.32      124.04     57.62 o 
   1  21   6      197.54      175.11     73.16 o 
   2  21   6      205.97        7.50     90.69 o 
  -2  22   6       77.91      139.05     64.63 o 
  -1  22   6      170.75       -7.74     77.92 o 
   0  22   6      231.62      239.78     65.82 o 
   1  22   6      132.38      442.71    330.05 o 
  -5   0   7      359.52      525.70    117.75 o 
  -1   0   7     3063.28     2965.90    110.38 o 
   1   0   7     1047.27     1205.74     84.26 o 
   3   0   7     1248.22     1284.59     99.58 o 
   5   0   7      806.75      798.22    108.54 o 
  -6   1   7      261.96      218.86     79.98 o 
  -5   1   7      705.53      720.78     70.44 o 
  -4   1   7      526.93      553.20     41.27 o 
  -3   1   7       54.16       99.45     25.93 o 
  -2   1   7      494.69      570.31     34.17 o 
  -1   1   7       17.62       72.60     21.87 o 
   0   1   7     3764.57     4303.35    100.85 o 
   1   1   7     3620.50     3519.05    111.78 o 
   2   1   7     4938.12     4574.66    139.94 o 
   3   1   7     9342.95     8584.78    241.71 o 
   4   1   7      228.51      113.17     45.13 o 
   5   1   7      635.42      587.15     71.12 o 
   6   1   7       35.28       59.03     63.94 o 
  -6   2   7       23.63       49.17     70.16 o 
  -5   2   7      320.08      344.06     93.80 o 
  -4   2   7       50.75      203.68     37.87 o 
  -3   2   7     5120.71     4575.08    119.16 o 
  -2   2   7       14.82       82.57     20.49 o 
  -1   2   7    14249.05    13424.30    278.38 o 
   0   2   7      615.39      704.52     34.53 o 
   1   2   7     2420.52     2428.96     69.52 o 
   2   2   7      489.60      593.27     47.89 o 
   3   2   7     3450.79     3104.30    135.27 o 
   4   2   7      260.13      275.97     53.36 o 
   5   2   7        3.58      -36.44     51.45 o 
   6   2   7        1.76       50.45     63.75 o 
  -6   3   7      295.09      280.86     77.32 o 
  -5   3   7      352.26      270.76     57.18 o 
  -4   3   7      259.56      330.73     44.20 o 
  -3   3   7     1559.25     1571.75     60.45 o 
  -2   3   7      615.19      731.35     35.29 o 
  -1   3   7      255.58      405.85     34.96 o 
   0   3   7      174.84      179.21     26.82 o 
   1   3   7       35.32       45.23     17.81 o 
   2   3   7     1241.41     1186.29     71.33 o 
   3   3   7       19.78       36.55     34.79 o 
   4   3   7      118.35       99.43     44.28 o 
   5   3   7       24.95       98.91     80.35 o 
   6   3   7      295.50      315.68     74.77 o 
  -6   4   7       67.49      137.84     55.87 o 
  -5   4   7       27.30       79.21     60.06 o 
  -4   4   7     1042.17     1137.99     65.10 o 
  -3   4   7      739.08      880.65     84.96 o 
  -2   4   7    10507.57     8981.50    211.14 o 
  -1   4   7     3495.73     3567.20     96.76 o 
   0   4   7     5815.02     5585.68    139.28 o 
   1   4   7      212.84      270.59     25.94 o 
   2   4   7     2276.70     1927.45     79.67 o 
   3   4   7      851.04      787.95     58.49 o 
   4   4   7      358.30      350.40     53.37 o 
   5   4   7      112.62      147.37     58.27 o 
   6   4   7      160.31      277.89     70.64 o 
  -6   5   7       11.15       91.43     65.74 o 
  -5   5   7      841.21      687.74     60.87 o 
  -4   5   7      286.21      295.73     49.61 o 
  -3   5   7     1215.56     1321.65     73.83 o 
  -2   5   7       69.29      131.90     25.46 o 
  -1   5   7      434.49      492.71     30.49 o 
   0   5   7       28.61       -2.12     17.86 o 
   1   5   7     1900.18     2057.32     59.04 o 
   2   5   7     1092.87      948.85     60.43 o 
   3   5   7      852.58      783.28     60.25 o 
   4   5   7      199.46      225.56     51.04 o 
   5   5   7       65.68       12.66     52.08 o 
   6   5   7      297.64      336.29     86.42 o 
  -6   6   7      777.39      891.06    123.68 o 
  -5   6   7        9.27       55.78     41.32 o 
  -4   6   7      659.84      761.82     65.28 o 
  -3   6   7      424.01      383.99     40.47 o 
  -2   6   7     1638.66     1772.55     69.94 o 
  -1   6   7      773.03      799.89     37.14 o 
   0   6   7       61.57       67.42     20.10 o 
   1   6   7      506.80      614.97     33.28 o 
   2   6   7      390.55      518.04     47.66 o 
   3   6   7       95.79      165.76     42.18 o 
   4   6   7     1545.00     1494.36     86.90 o 
   5   6   7       29.18       23.04     54.37 o 
   6   6   7        4.83      -20.79     64.26 o 
  -6   7   7      790.69      574.12     68.79 o 
  -5   7   7        5.67       24.87     42.21 o 
  -4   7   7      554.75      504.21     51.22 o 
  -3   7   7        4.40       91.08     32.49 o 
  -2   7   7       13.91       60.85     26.66 o 
  -1   7   7       33.87       13.50     21.68 o 
   0   7   7      503.31      458.98     36.09 o 
   1   7   7        8.11       23.98     21.14 o 
   2   7   7     4875.51     4352.89    138.08 o 
   3   7   7      149.48      161.54     42.88 o 
   4   7   7     1001.19      980.14     74.94 o 
   5   7   7       42.53      -15.98     55.37 o 
   6   7   7      163.48      106.14     70.41 o 
  -6   8   7       91.58      167.65     54.19 o 
  -5   8   7      353.36      488.47     65.82 o 
  -4   8   7      469.48      354.22     47.42 o 
  -2   8   7     2465.36     2127.32     91.10 o 
  -1   8   7     1137.68     1224.34     66.48 o 
   0   8   7     1353.24     1355.99     48.90 o 
   1   8   7      391.76      390.66     31.16 o 
   2   8   7      865.29      754.73     55.97 o 
   3   8   7       99.81      178.83     44.57 o 
   4   8   7      362.80      369.33     58.22 o 
   5   8   7      324.37      460.12     69.51 o 
  -6   9   7       10.74      156.17     56.96 o 
  -5   9   7      178.69      173.22     52.33 o 
  -4   9   7      312.01      378.74     50.70 o 
  -3   9   7       91.64      116.30     42.09 o 
  -2   9   7       77.78      130.36     31.71 o 
  -1   9   7      176.48      204.94     58.28 o 
   0   9   7       64.26       40.66     35.10 o 
   1   9   7      722.94      836.61     53.84 o 
   2   9   7       31.03       35.34     36.19 o 
   3   9   7     1288.73     1262.99    108.39 o 
   4   9   7        4.76       57.71     48.56 o 
   5   9   7       33.69       -5.05     57.64 o 
  -6  10   7       10.30       32.79     52.94 o 
  -5  10   7       31.26       -6.94     44.13 o 
  -4  10   7      253.59      213.58     49.91 o 
  -3  10   7     2289.04     2173.05     86.70 o 
  -2  10   7     2831.91     2734.75     96.85 o 
  -1  10   7     4849.87     4058.75    126.36 o 
   0  10   7     2707.59     2786.49     97.10 o 
   1  10   7     1744.41     1717.07     66.00 o 
   2  10   7      309.86      402.62    104.19 o 
   3  10   7      366.02      368.84     52.59 o 
   4  10   7      209.96       62.52     50.91 o 
   5  10   7       32.33       22.67     57.03 o 
  -6  11   7       60.65       80.00     57.58 o 
  -5  11   7      233.15      164.19     50.85 o 
  -4  11   7       20.65       24.95     39.94 o 
  -3  11   7      383.51      544.61     51.21 o 
  -2  11   7       17.91       35.51     32.33 o 
  -1  11   7      243.90      292.65     40.28 o 
   0  11   7        0.06       80.06     32.10 o 
   1  11   7       46.80       61.14     27.00 o 
   2  11   7      133.16      159.18     35.73 o 
   3  11   7       18.38        7.66     43.53 o 
   4  11   7      146.63       68.67     58.06 o 
   5  11   7       81.72       49.84     73.21 o 
  -5  12   7      296.58      338.81     56.60 o 
  -4  12   7       27.37       26.73     41.11 o 
  -3  12   7     2296.11     2120.00     93.04 o 
  -2  12   7     1521.71     1625.68     79.63 o 
  -1  12   7      104.31      148.24     38.57 o 
   0  12   7     2292.92     2056.92    103.87 o 
   1  12   7       49.43      103.94     28.40 o 
   2  12   7       42.19       35.19     33.22 o 
   3  12   7      437.72      425.20     56.79 o 
   4  12   7       86.93      163.59     55.99 o 
   5  12   7       12.67      -22.68    111.84 o 
  -5  13   7      266.46      282.81     55.52 o 
  -4  13   7       44.73       26.70     43.59 o 
  -3  13   7       60.23       18.28     52.29 o 
  -2  13   7      576.89      499.46     52.17 o 
  -1  13   7       27.18       16.07     32.46 o 
   0  13   7      101.13      111.10     37.70 o 
   1  13   7     1574.59     1646.55     78.64 o 
   2  13   7       88.82      159.97     40.12 o 
   3  13   7     1164.34     1166.30     79.04 o 
   4  13   7        1.97      -32.16     60.19 o 
   5  13   7      291.16      184.44     89.85 o 
  -5  14   7        0.89       22.30     51.62 o 
  -4  14   7       16.46       52.49     49.51 o 
  -3  14   7        1.02       33.58     42.06 o 
  -2  14   7       14.85       57.07     41.58 o 
  -1  14   7       21.67      -15.52     35.33 o 
   0  14   7        2.57       24.65     42.47 o 
   1  14   7       86.59       29.65     38.22 o 
   2  14   7        3.22      -20.74     33.09 o 
   3  14   7      614.05      541.69     62.32 o 
   4  14   7      104.84       71.95     64.73 o 
  -5  15   7       14.48      114.79     56.86 o 
  -4  15   7      290.50      301.86     60.37 o 
  -3  15   7       90.62      129.68     48.33 o 
  -2  15   7       11.42      -12.09     39.35 o 
  -1  15   7      137.32      160.54     43.40 o 
   0  15   7      310.28      370.77     50.12 o 
   1  15   7      140.57      145.61     44.32 o 
   2  15   7     1299.63     1289.99    110.93 o 
   3  15   7       11.11       19.40     70.34 o 
   4  15   7      496.90      353.84     78.73 o 
  -4  16   7       35.99      -70.60     48.46 o 
  -3  16   7      503.86      533.63     64.99 o 
  -2  16   7      187.48      154.42     46.43 o 
  -1  16   7     1099.09     1149.90     75.18 o 
   0  16   7      112.98      103.78     42.85 o 
   1  16   7      974.81     1079.68     72.88 o 
   2  16   7      132.49       18.24     51.73 o 
   3  16   7       74.34       88.26    112.38 o 
   4  16   7      248.44      194.53     73.65 o 
  -4  17   7      215.63      199.61     61.06 o 
  -3  17   7       22.88       32.01     62.00 o 
  -2  17   7      194.21      152.78     48.40 o 
  -1  17   7      100.22       18.35     46.50 o 
   0  17   7       13.75      -30.89     50.96 o 
   1  17   7       93.12       33.62     44.63 o 
   2  17   7      115.85       66.32     66.78 o 
   3  17   7       36.87        7.40    114.30 o 
   4  17   7       18.64     -103.85    123.12 o 
  -4  18   7      306.72      256.86     66.81 o 
  -3  18   7        0.32      -40.00     48.68 o 
  -2  18   7     1407.22     1346.15     88.91 o 
  -1  18   7      140.13       84.49     46.47 o 
   0  18   7      654.44      573.25     62.39 o 
   1  18   7        1.33       11.00     46.72 o 
   2  18   7      304.88      258.84     76.04 o 
   3  18   7        0.09       53.60    115.92 o 
  -3  19   7      159.58      141.45     56.54 o 
  -2  19   7       72.29       35.43     49.70 o 
  -1  19   7        6.71       -2.34     47.59 o 
   0  19   7        0.24      -65.60     43.73 o 
   1  19   7       65.59      106.25     55.71 o 
   2  19   7      279.45      303.03     81.18 o 
   3  19   7        2.52      -60.29    109.64 o 
  -3  20   7       61.33       42.60     58.34 o 
  -2  20   7        1.17      -13.12     49.28 o 
  -1  20   7      210.85      159.84     55.22 o 
   0  20   7       44.26      133.03     51.90 o 
   1  20   7        0.77       36.57     65.29 o 
   2  20   7        2.08       -0.47     65.65 o 
  -2  21   7        0.10        3.08     52.08 o 
  -1  21   7       11.37      -18.10     53.14 o 
   0  21   7       40.90       57.52     59.25 o 
   1  21   7      223.64      303.83     81.54 o 
  -1  22   7        0.75       71.80     62.07 o 
   0  22   7       77.50        5.58     59.12 o 
  -6   0   8       93.77      -35.97    106.19 o 
  -2   0   8        9.91       90.33     43.15 o 
   0   0   8     2478.93     2396.60     96.25 o 
   2   0   8     3675.09     3565.99    169.59 o 
   4   0   8     1272.87     1478.77    124.64 o 
   6   0   8      804.48      759.43    130.11 o 
  -6   1   8      496.47      342.72     99.41 o 
  -5   1   8      876.05      891.92    106.17 o 
  -4   1   8     1869.26     1872.59    103.05 o 
  -3   1   8      499.94      559.13     44.30 o 
  -2   1   8     1087.00     1191.13     47.49 o 
  -1   1   8      275.54      311.21     30.01 o 
   0   1   8     1081.67     1140.07     46.39 o 
   1   1   8      472.36      584.90     41.25 o 
   2   1   8      413.92      528.56     88.52 o 
   3   1   8     1883.49     1886.76     93.43 o 
   4   1   8       66.33      106.26     50.86 o 
   5   1   8        7.38       -7.62     56.72 o 
   6   1   8       10.49       68.96     69.53 o 
  -6   2   8       41.36       -6.03     76.29 o 
  -5   2   8        1.13       94.75     54.60 o 
  -4   2   8        3.17      -15.17     50.44 o 
  -3   2   8      368.85      472.14     52.29 o 
  -2   2   8     3895.09     3593.26     90.42 o 
  -1   2   8        9.35        8.06     23.19 o 
   0   2   8     4269.29     4157.25    101.01 o 
   1   2   8       28.42       51.66     27.08 o 
   2   2   8     1481.27     1335.98     70.19 o 
   3   2   8     1674.39     1612.11     83.92 o 
   4   2   8      559.61      616.10     79.39 o 
   5   2   8     1134.00     1273.25     93.75 o 
   6   2   8      164.64      209.90     75.47 o 
  -6   3   8       15.44       10.74    101.84 o 
  -5   3   8      229.34      246.02     59.15 o 
  -4   3   8       19.96      -16.34     35.38 o 
  -3   3   8       55.57       98.44     29.84 o 
  -2   3   8      121.97      210.62     36.62 o 
  -1   3   8      701.21      696.46     40.37 o 
   0   3   8     1792.86     1963.54    114.60 o 
   1   3   8     2216.78     1970.19     67.69 o 
   2   3   8      845.62      899.19     59.94 o 
   3   3   8       55.17       17.74     40.82 o 
   4   3   8      342.97      249.09     55.74 o 
   5   3   8      178.85       30.79     59.40 o 
   6   3   8       86.65       79.61     71.96 o 
  -6   4   8       12.80       10.15     97.62 o 
  -5   4   8       36.66       64.61     59.37 o 
  -4   4   8       14.53        8.80     40.73 o 
  -3   4   8      963.70     1113.39     78.66 o 
  -2   4   8      355.90      425.40     36.34 o 
  -1   4   8     8462.70     7589.23    185.32 o 
   0   4   8       79.82       94.25     22.81 o 
   1   4   8     1041.10     1010.21     48.82 o 
   2   4   8      121.98       84.34     37.66 o 
   3   4   8      102.36       13.86     40.02 o 
   4   4   8       30.83       15.66     48.03 o 
   5   4   8      373.33      359.57     77.06 o 
   6   4   8       21.91       55.30     72.64 o 
  -6   5   8      385.35      408.32     69.27 o 
  -5   5   8      446.44      378.88     62.74 o 
  -4   5   8     2131.70     1906.59     95.89 o 
  -3   5   8      428.55      383.72     48.57 o 
  -2   5   8      849.23      834.33     46.99 o 
  -1   5   8     1445.22     1441.05     71.80 o 
   0   5   8       15.45       81.47     22.64 o 
   1   5   8     3279.66     3178.10     93.77 o 
   2   5   8     1065.90     1083.52     77.61 o 
   3   5   8        4.54      -17.99     39.97 o 
   4   5   8      515.88      550.97     66.03 o 
   5   5   8       64.14       46.53     60.38 o 
  -6   6   8       31.00       14.71     57.49 o 
  -5   6   8       23.21       87.45     45.81 o 
  -4   6   8      249.86      247.01     44.80 o 
  -3   6   8        6.70       89.18     34.45 o 
  -2   6   8      819.28      808.03     54.22 o 
  -1   6   8      178.37      300.30     31.75 o 
   0   6   8     1227.61     1023.96     44.02 o 
   1   6   8        0.62       47.89     25.66 o 
   2   6   8       45.81       -3.02     35.13 o 
   3   6   8      562.93      533.79     58.04 o 
   4   6   8       16.92       76.96     53.05 o 
   5   6   8     1308.54     1196.48     93.67 o 
  -6   7   8      180.33      159.72     62.26 o 
  -5   7   8     2191.61     2116.62    146.54 o 
  -4   7   8      302.72      272.23     46.28 o 
  -3   7   8     2221.07     2030.94    109.81 o 
  -2   7   8      165.02      231.24     35.65 o 
  -1   7   8      955.07      939.53     47.62 o 
   0   7   8       95.92      115.12     25.33 o 
   1   7   8       33.13       98.41     29.33 o 
   2   7   8        0.52       10.92     35.26 o 
   3   7   8      390.84      383.89    103.01 o 
   4   7   8        0.57        2.70     48.97 o 
   5   7   8       36.39      153.10     64.79 o 
  -6   8   8      113.90      167.64     67.49 o 
  -5   8   8       14.08       44.34     45.55 o 
  -4   8   8       12.38      124.46     41.40 o 
  -3   8   8        4.68       18.94     32.67 o 
  -2   8   8      519.61      558.29     49.13 o 
  -1   8   8      462.87      477.09     45.14 o 
   0   8   8       33.69       28.07     24.20 o 
   1   8   8      207.87      139.68     31.25 o 
   2   8   8       13.18        2.11     37.01 o 
   3   8   8      657.09      584.12     61.71 o 
   4   8   8     1393.14     1426.76     91.49 o 
   5   8   8      449.67      570.47     80.46 o 
  -6   9   8      321.33      224.04     69.27 o 
  -5   9   8       24.36       92.31     46.88 o 
  -4   9   8      818.18      797.61     64.37 o 
  -3   9   8        7.24       22.74     34.78 o 
  -2   9   8       96.69      141.76     36.55 o 
  -1   9   8      589.45      836.78     56.13 o 
   0   9   8      193.05      157.12     31.51 o 
   1   9   8     1624.64     1615.35     64.90 o 
   2   9   8        1.11       16.70     39.41 o 
   3   9   8      397.35      316.20     54.76 o 
   4   9   8      113.49      170.60     57.35 o 
   5   9   8      188.55      130.04     64.93 o 
  -5  10   8       32.23       52.22     48.03 o 
  -4  10   8       56.56       42.23     40.94 o 
  -3  10   8      458.28      520.59     51.97 o 
  -2  10   8      292.49      239.14     39.40 o 
  -1  10   8      797.88      938.98     60.43 o 
   0  10   8     2578.58     2173.24     85.99 o 
   1  10   8      664.48      745.19     49.22 o 
   2  10   8      243.10      132.04     43.60 o 
   3  10   8       82.05       37.63     45.68 o 
   4  10   8      581.64      522.85     70.18 o 
   5  10   8       18.26      -56.85     61.01 o 
  -5  11   8       66.78       76.64     47.59 o 
  -4  11   8        9.32       25.26     41.91 o 
  -3  11   8      152.30      148.46     44.89 o 
  -2  11   8        1.44       96.15     42.46 o 
  -1  11   8       94.45      118.87     38.43 o 
   0  11   8     4105.40     3943.21    127.74 o 
   1  11   8       52.16       22.17     34.33 o 
   2  11   8     1196.17     1000.44     68.69 o 
   3  11   8       27.10       49.14     48.15 o 
   4  11   8      120.04      137.15     58.81 o 
   5  11   8       13.54       46.49     75.59 o 
  -5  12   8        0.03      137.90     60.21 o 
  -4  12   8       11.11       51.42     43.87 o 
  -3  12   8       97.44      112.34     43.58 o 
  -2  12   8     1008.79      976.84     86.63 o 
  -1  12   8      267.18      271.49     45.67 o 
   0  12   8      606.12      687.67     56.03 o 
   1  12   8      212.83      179.56     48.35 o 
   2  12   8        2.39      -19.84     41.91 o 
   3  12   8        0.13      -70.64     47.09 o 
   4  12   8      942.65      914.65     85.43 o 
   5  12   8        8.21      -40.07     73.80 o 
  -5  13   8        0.72      -22.98     48.26 o 
  -4  13   8      920.19      813.06     71.12 o 
  -3  13   8       44.97       28.84     42.37 o 
  -2  13   8      501.16      455.78     55.15 o 
  -1  13   8       88.87       29.89     38.16 o 
   0  13   8      463.70      420.94     54.77 o 
   1  13   8      265.69      307.90     55.64 o 
   2  13   8      139.54       89.99     47.79 o 
   3  13   8        4.49      -26.49     47.63 o 
   4  13   8        2.02       58.29     68.12 o 
  -5  14   8       38.65       33.54     53.11 o 
  -4  14   8      132.68      122.27     54.04 o 
  -3  14   8        3.36       45.08     44.85 o 
  -2  14   8       81.54       37.43     56.53 o 
  -1  14   8        1.30      -51.81     35.96 o 
   0  14   8       35.41       25.76     51.76 o 
   1  14   8       33.82       -4.65     45.49 o 
   2  14   8       83.35       54.96     75.33 o 
   3  14   8       86.61       67.03     53.11 o 
   4  14   8      898.50      723.75     91.29 o 
  -4  15   8       25.50       49.95     55.26 o 
  -3  15   8      640.19      558.34     64.79 o 
  -2  15   8        8.19      -65.79     43.86 o 
  -1  15   8      276.87      259.01     50.31 o 
   0  15   8      244.20      316.00     52.77 o 
   1  15   8        6.75        3.26     69.69 o 
   2  15   8       63.71       37.21     73.67 o 
   3  15   8      172.40      184.71     68.95 o 
   4  15   8       19.88      -43.92     67.52 o 
  -4  16   8       77.54       26.77     59.75 o 
  -3  16   8       25.31       55.40     51.05 o 
  -2  16   8      237.31      331.56     65.32 o 
  -1  16   8      282.20      280.76     51.54 o 
   0  16   8      168.99      122.67     48.98 o 
   1  16   8      303.76      201.66     58.27 o 
   2  16   8       22.66      -23.20     76.41 o 
   3  16   8      370.96      576.67    150.78 o 
  -4  17   8       25.28      -17.10     74.02 o 
  -3  17   8       79.08      -13.22     50.43 o 
  -2  17   8      267.11      328.84     56.45 o 
  -1  17   8      225.93      225.47     53.08 o 
   0  17   8      290.36      238.85     53.39 o 
   1  17   8      665.58      690.63     78.01 o 
   2  17   8       87.68      120.50     84.04 o 
   3  17   8      123.65       84.10    116.94 o 
  -3  18   8       57.48       89.05     57.21 o 
  -2  18   8       45.05       32.77     50.44 o 
  -1  18   8      855.63     1034.22     78.37 o 
   0  18   8      191.12       90.53     50.75 o 
   1  18   8      224.23      170.29     62.38 o 
   2  18   8       21.84        4.97    105.18 o 
   3  18   8      198.46      233.47    130.51 o 
  -3  19   8      146.61      196.73     60.57 o 
  -2  19   8        0.45       32.07     68.14 o 
  -1  19   8      486.59      546.81     68.10 o 
   0  19   8       93.52      112.62     52.95 o 
   1  19   8      181.61      159.94     63.84 o 
   2  19   8      201.83      194.35    124.13 o 
  -2  20   8       40.73       43.92     91.31 o 
  -1  20   8       33.23        5.33     52.41 o 
   0  20   8       75.67       32.08     51.40 o 
   1  20   8        1.18      -28.54     67.59 o 
  -1  21   8       10.21      -19.66     54.76 o 
   0  21   8       54.26       13.12     62.68 o 
  -5   0   9      421.92      360.33    119.16 o 
  -3   0   9     2969.78     3223.27    154.57 o 
  -1   0   9     4197.15     4214.26    228.69 o 
   1   0   9     1549.62     1479.91    198.41 o 
   3   0   9       61.46       19.61     62.57 o 
   5   0   9      440.53      794.02    124.90 o 
  -6   1   9      118.36      213.22     88.01 o 
  -5   1   9      403.77      422.20     87.44 o 
  -4   1   9      786.81      622.86     66.56 o 
  -3   1   9      593.55      656.31     66.31 o 
  -2   1   9      293.43      294.87     32.74 o 
  -1   1   9     1175.01     1211.41     52.29 o 
   0   1   9        1.78        6.40     25.56 o 
   1   1   9     1964.07     1962.55     84.16 o 
   2   1   9       11.76        5.72     59.51 o 
   3   1   9      674.28      810.85     69.50 o 
   4   1   9       40.69       -1.50     53.45 o 
   5   1   9      715.95      628.97     84.64 o 
  -6   2   9        1.89       21.63    161.47 o 
  -5   2   9      311.84      375.86     95.47 o 
  -4   2   9      367.71      377.33     57.67 o 
  -3   2   9       85.06      161.51     52.61 o 
  -2   2   9     1876.65     1893.06     70.54 o 
  -1   2   9        1.73       62.01     27.64 o 
   0   2   9      850.07      947.12     66.46 o 
   1   2   9       39.34       90.72     36.91 o 
   2   2   9     1046.50     1023.75     66.61 o 
   3   2   9      197.68      271.19     51.70 o 
   4   2   9        1.09       10.84     75.95 o 
   5   2   9       87.30       15.24     66.25 o 
  -6   3   9        1.44      -56.95    107.51 o 
  -5   3   9       99.32       70.97     57.09 o 
  -4   3   9       80.70       35.01     50.26 o 
  -3   3   9      114.35       89.70     79.07 o 
  -2   3   9        5.12       42.83     29.44 o 
  -1   3   9     1127.67     1249.70     66.71 o 
   0   3   9     1232.14     1206.73     86.33 o 
   1   3   9     3730.46     3778.47    124.74 o 
   2   3   9     3444.62     3240.92    138.51 o 
   3   3   9      230.79      312.27     54.71 o 
   4   3   9      333.90      279.66     63.28 o 
   5   3   9      204.76      159.93     70.12 o 
  -6   4   9      282.03      309.15     86.88 o 
  -5   4   9      204.80      300.46     75.17 o 
  -4   4   9       30.78       79.32     41.38 o 
  -3   4   9      350.15      337.26     45.62 o 
  -2   4   9        3.65       91.50     31.54 o 
  -1   4   9       23.58       49.58     32.79 o 
   0   4   9     1134.70     1184.94     49.62 o 
   1   4   9       17.26       14.78     34.73 o 
   2   4   9       15.69      126.53     43.07 o 
   3   4   9       98.11       13.97     46.02 o 
   4   4   9      312.31      432.20     72.54 o 
   5   4   9      157.71      202.22     81.52 o 
  -6   5   9       57.48      141.58     63.21 o 
  -5   5   9      110.79      142.38     55.26 o 
  -4   5   9       64.00       82.53     65.24 o 
  -3   5   9      217.53      160.36     45.42 o 
  -2   5   9      335.65      376.19     47.61 o 
  -1   5   9        8.74       54.53     28.61 o 
   0   5   9     1228.70     1405.64     53.67 o 
   1   5   9      112.78      127.01     38.96 o 
   2   5   9     2970.67     3039.37    113.45 o 
   3   5   9       97.23      145.99     51.11 o 
   4   5   9      481.01      471.85     78.45 o 
   5   5   9       18.11       21.09     66.69 o 
  -6   6   9       79.05       68.01     60.02 o 
  -5   6   9       43.01       48.34     53.51 o 
  -4   6   9     1585.23     1485.21     80.61 o 
  -3   6   9      151.63      173.46     54.17 o 
  -2   6   9     3339.49     3073.23    111.73 o 
  -1   6   9     1632.08     1834.01    109.12 o 
   0   6   9     1034.39      901.53     44.68 o 
   1   6   9       89.04       58.72     37.80 o 
   2   6   9      449.90      374.51     52.72 o 
   3   6   9        2.12      -52.64     49.74 o 
   4   6   9       45.57       78.03     56.46 o 
   5   6   9       74.68       53.23     66.09 o 
  -6   7   9      369.31      182.87     77.54 o 
  -5   7   9       49.73       62.43     48.69 o 
  -4   7   9      952.92      875.25     67.24 o 
  -3   7   9      477.06      417.23     51.83 o 
  -2   7   9        5.25       30.77     34.42 o 
  -1   7   9      308.34      389.40     42.72 o 
   0   7   9      227.36      186.93     32.23 o 
   1   7   9      158.64      213.91     43.56 o 
   2   7   9      147.81       88.19     43.31 o 
   3   7   9        7.01       38.61     48.16 o 
   4   7   9      269.52      358.33     77.69 o 
   5   7   9        0.25       92.74     66.82 o 
  -5   8   9        3.12       85.91     50.59 o 
  -4   8   9      547.64      508.91     77.88 o 
  -3   8   9     1036.55      908.20     64.55 o 
  -2   8   9      197.72      305.19     44.57 o 
  -1   8   9     1639.03     1496.79     88.46 o 
   0   8   9      181.18      357.71     38.42 o 
   1   8   9      408.80      332.14     47.12 o 
   2   8   9      291.78      257.77     49.83 o 
   3   8   9        0.44       40.69     49.36 o 
   4   8   9       76.77       75.00     74.49 o 
   5   8   9      209.74      294.54     82.78 o 
  -5   9   9       94.93      115.41     51.54 o 
  -4   9   9      207.37      188.93     48.71 o 
  -3   9   9      395.72      392.56     50.48 o 
  -2   9   9       30.24       14.09     34.65 o 
  -1   9   9        9.62       -7.29     32.52 o 
   0   9   9     1359.74     1534.02     74.18 o 
   1   9   9      162.39       70.81     41.45 o 
   2   9   9     1064.93     1352.32     97.39 o 
   3   9   9      112.01       48.04     47.95 o 
   4   9   9      513.33      506.04     73.17 o 
   5   9   9        9.91       39.49     71.33 o 
  -5  10   9       80.15      -20.56     48.36 o 
  -4  10   9        7.17      -19.92     40.41 o 
  -3  10   9      355.12      322.31     53.43 o 
  -2  10   9      361.32      343.73     48.00 o 
  -1  10   9        2.35        4.87     36.09 o 
   0  10   9       12.99       -5.64     34.43 o 
   1  10   9       43.83       -4.91     35.67 o 
   2  10   9      336.66      362.26     54.65 o 
   3  10   9       40.15       36.59     59.07 o 
   4  10   9       35.58       71.47     60.14 o 
   5  10   9       65.90      165.16     74.98 o 
  -5  11   9       55.01      -65.58     50.82 o 
  -4  11   9       26.02       84.85     46.66 o 
  -3  11   9       23.06       -5.67     59.30 o 
  -2  11   9       82.62        5.47     38.91 o 
  -1  11   9       49.59       87.41     39.47 o 
   0  11   9      133.73      113.87     45.03 o 
   1  11   9     2406.20     2404.08    197.64 o 
   2  11   9       24.67      -15.31     43.42 o 
   3  11   9     1334.43     1270.38     86.89 o 
   4  11   9       22.22       52.54     60.43 o 
  -5  12   9       10.17        0.70     55.04 o 
  -4  12   9       43.88      111.12     48.11 o 
  -3  12   9      399.80      270.82     51.23 o 
  -2  12   9      392.31      662.29     63.73 o 
  -1  12   9       47.16       24.06     43.97 o 
   0  12   9      978.66     1075.60     69.14 o 
   1  12   9       83.14       40.53     46.24 o 
   2  12   9       95.02       20.45     57.28 o 
   3  12   9      149.07      203.84     58.35 o 
   4  12   9        0.48       -3.90     60.62 o 
  -5  13   9      222.84      177.83     61.15 o 
  -4  13   9       22.48      102.99     51.26 o 
  -3  13   9      557.20      548.55     61.35 o 
  -2  13   9      131.13       73.72     45.08 o 
  -1  13   9      194.76      141.09     46.44 o 
   0  13   9      199.34      214.54     47.17 o 
   1  13   9      562.09      559.32     69.56 o 
   2  13   9      466.79      466.77    176.92 o 
   3  13   9       13.49       32.36     54.18 o 
   4  13   9        2.16       20.96     61.99 o 
  -4  14   9       37.67      101.59     53.39 o 
  -3  14   9     1323.63     1193.75     83.95 o 
  -2  14   9      445.11      339.22     56.52 o 
  -1  14   9      718.34      772.30     67.48 o 
   0  14   9       31.47        0.42     44.87 o 
   1  14   9      268.25      408.09     63.66 o 
   2  14   9        4.57       -6.62     78.52 o 
   3  14   9       34.99       12.20     54.33 o 
   4  14   9        6.83       19.79     71.94 o 
  -4  15   9      322.75      444.89     68.24 o 
  -3  15   9        1.40       10.63     50.18 o 
  -2  15   9      419.66      388.42     59.64 o 
  -1  15   9        8.77       59.87     45.58 o 
   0  15   9      181.90      177.44     57.08 o 
   1  15   9      208.55      211.28     60.45 o 
   2  15   9      120.19       65.73     81.18 o 
   3  15   9      206.58      193.90     93.08 o 
  -4  16   9      295.52      306.37     69.51 o 
  -3  16   9       72.75       87.30     54.63 o 
  -2  16   9      140.10      194.18     57.54 o 
  -1  16   9      180.20      103.02     55.64 o 
   0  16   9       62.80       20.91     48.28 o 
   1  16   9       19.42      -27.67     52.44 o 
   2  16   9        0.03       12.01    105.64 o 
   3  16   9       14.16        1.32    117.54 o 
  -3  17   9      100.57       66.48     56.44 o 
  -2  17   9        0.38       19.05     54.02 o 
  -1  17   9       39.68        5.21     48.23 o 
   0  17   9      330.02      337.71     59.69 o 
   1  17   9      125.16      160.05    113.34 o 
   2  17   9      666.81      409.88    102.53 o 
   3  17   9       47.65      182.50    129.50 o 
  -3  18   9       76.31      -25.44     56.88 o 
  -2  18   9       32.01       14.46     52.12 o 
  -1  18   9       41.21      120.42     53.35 o 
   0  18   9       31.74       45.56     53.39 o 
   1  18   9      179.35      136.28     60.86 o 
   2  18   9       30.37      -86.84    101.53 o 
  -2  19   9      150.19      151.78     66.18 o 
  -1  19   9       70.12      111.75     58.40 o 
   0  19   9      127.98       80.34    123.72 o 
   1  19   9      278.17      401.03     87.32 o 
  -1  20   9        2.14      -22.05     53.93 o 
   0  20   9      109.82       36.97     65.45 o 
  -6   0  10       17.36      235.90    140.95 o 
  -4   0  10      576.29      594.71    127.37 o 
  -2   0  10     7019.24     7101.89    232.01 o 
   0   0  10     1409.95     1130.67     81.46 o 
   2   0  10     1069.30      994.68    101.06 o 
   4   0  10      483.94      365.20    102.46 o 
  -6   1  10      191.90      130.57    117.95 o 
  -5   1  10      150.25       95.94     76.40 o 
  -4   1  10        9.37       64.86     76.26 o 
  -3   1  10      118.46       77.28     38.90 o 
  -2   1  10      233.57      323.57     59.57 o 
  -1   1  10       69.54      187.65     36.63 o 
   0   1  10      471.25      561.59     41.19 o 
   1   1  10      534.76      532.26     54.42 o 
   2   1  10      109.95       91.44     45.72 o 
   3   1  10      451.17      380.55     60.60 o 
   4   1  10       29.17      -62.70     58.14 o 
   5   1  10       80.95       14.53     73.24 o 
  -6   2  10       79.56      -94.32    161.27 o 
  -5   2  10       83.30      219.30     83.91 o 
  -4   2  10       58.72      139.98    103.64 o 
  -3   2  10     1019.58     1119.21    107.60 o 
  -2   2  10      865.07      794.02     52.11 o 
  -1   2  10     1969.28     2000.07     68.70 o 
   0   2  10        2.14        8.56     28.90 o 
   1   2  10      479.47      375.58     50.60 o 
   2   2  10     1561.59     1581.08     85.54 o 
   3   2  10      495.42      386.55     66.61 o 
   4   2  10      807.51      845.13     85.82 o 
   5   2  10       71.12      142.74     72.87 o 
  -6   3  10      628.52      724.21    169.73 o 
  -5   3  10      281.63      300.15     69.85 o 
  -4   3  10      612.84      550.63     68.63 o 
  -3   3  10      135.73      170.30     44.63 o 
  -2   3  10      517.40      522.66     45.85 o 
  -1   3  10      423.04      403.16     43.36 o 
   1   3  10       62.21      105.53     40.95 o 
   2   3  10     2655.75     2708.68    108.82 o 
   3   3  10      356.94      427.75     63.45 o 
   4   3  10      136.14      142.75     63.26 o 
   5   3  10        2.12     -100.41     66.94 o 
  -6   4  10        0.63      163.53    147.64 o 
  -5   4  10       83.02      133.83     71.61 o 
  -4   4  10        1.05       30.21     50.53 o 
  -3   4  10       11.68       36.81     39.89 o 
  -2   4  10      803.34      828.00     70.86 o 
  -1   4  10      552.80      611.71     53.53 o 
   0   4  10        3.31       28.61     26.99 o 
   1   4  10      362.51      500.86     54.21 o 
   2   4  10       87.80      111.12     46.95 o 
   3   4  10      873.21      926.90     78.52 o 
   4   4  10      197.37      139.88     65.27 o 
   5   4  10      297.76      232.30     80.87 o 
  -5   5  10      551.25      502.38     71.50 o 
  -4   5  10       15.24       24.32     59.77 o 
  -3   5  10      270.12      237.15    130.66 o 
  -2   5  10        6.82       60.89     36.52 o 
  -1   5  10       22.44       74.31     31.16 o 
   0   5  10      294.15      465.69     38.45 o 
   1   5  10       67.48      146.40     43.70 o 
   2   5  10      126.97      165.12     55.43 o 
   3   5  10      240.42      301.46     61.77 o 
   4   5  10       31.04       15.80     60.88 o 
   5   5  10       20.22       44.14     73.21 o 
  -5   6  10        2.91       52.89     81.01 o 
  -4   6  10       49.07       89.32     44.96 o 
  -3   6  10      971.66     1053.15     70.48 o 
  -2   6  10      178.05      225.35     43.08 o 
  -1   6  10     3512.38     3182.93    110.81 o 
   0   6  10      140.77      161.17     34.01 o 
   1   6  10     1443.08     1313.19     76.62 o 
   2   6  10        0.56        5.60     45.30 o 
   3   6  10     1151.89     1028.25     81.37 o 
   4   6  10      107.46       89.50     70.10 o 
   5   6  10       46.91       -1.95     70.00 o 
  -5   7  10        4.99      -43.71     56.29 o 
  -4   7  10        1.33       30.13     44.10 o 
  -3   7  10       48.08       68.88     42.27 o 
  -2   7  10      112.41      117.93     40.59 o 
  -1   7  10     1173.41     1360.90     73.18 o 
   0   7  10       31.69        8.09     30.34 o 
   1   7  10      154.20      331.99     51.18 o 
   2   7  10       63.93       15.45     47.04 o 
   3   7  10        5.34       75.03     53.99 o 
   4   7  10        9.45      -88.48     58.99 o 
   5   7  10        0.33      -56.49     67.67 o 
  -5   8  10       19.55       15.72     55.60 o 
  -4   8  10      160.62      177.90     48.74 o 
  -3   8  10      687.32      662.45     62.25 o 
  -2   8  10      406.42      395.50     63.24 o 
  -1   8  10      169.08      301.74     45.11 o 
   0   8  10      744.21      736.99     57.60 o 
   1   8  10       73.31       75.55     44.86 o 
   2   8  10      108.46       65.25     47.91 o 
   3   8  10     1103.29     1110.59     84.56 o 
  -5   9  10      414.21      253.28     59.38 o 
  -4   9  10       27.43      -35.66     44.33 o 
  -3   9  10      459.82      417.47     55.44 o 
  -2   9  10       23.25       53.75     39.83 o 
  -1   9  10      212.63      169.69     41.41 o 
   0   9  10      327.92      395.24     49.13 o 
   1   9  10      650.48      749.98    124.44 o 
   2   9  10        3.86      -67.80     45.20 o 
   3   9  10      228.00      258.22     64.04 o 
   4   9  10      124.51      119.29     65.66 o 
  -5  10  10        4.47       29.33     53.74 o 
  -4  10  10       74.16      161.61     50.87 o 
  -3  10  10        3.03       -9.93     42.42 o 
  -2  10  10       44.82       93.04     43.78 o 
  -1  10  10       10.01      -84.87     56.58 o 
   0  10  10      135.22      172.59     69.84 o 
   1  10  10       23.67       31.48     72.18 o 
   2  10  10      101.40      117.64     66.56 o 
   3  10  10      600.21      642.29     87.35 o 
   4  10  10      943.05      854.06     96.94 o 
  -5  11  10       11.83       41.90     56.00 o 
  -4  11  10      421.73      421.90     74.78 o 
  -3  11  10        0.54      -15.39     44.01 o 
  -2  11  10      156.05      161.08     45.76 o 
  -1  11  10       84.48      134.08     45.44 o 
   0  11  10        5.46      127.44     53.70 o 
   1  11  10        2.08      -23.52     72.78 o 
   2  11  10      376.17      487.13     87.12 o 
   3  11  10        6.96       40.90     57.60 o 
   4  11  10      157.31      104.68     68.03 o 
  -4  12  10       26.79       88.72     49.71 o 
  -3  12  10      156.20      285.53     76.92 o 
  -2  12  10      229.99      190.08     50.31 o 
  -1  12  10      152.57      268.26     50.11 o 
   0  12  10      686.94      611.26     73.32 o 
   1  12  10      106.37       85.48     77.45 o 
   2  12  10      642.54      577.68    120.63 o 
   3  12  10        5.41      -51.54     55.94 o 
   4  12  10      420.96      582.10     84.02 o 
  -4  13  10        5.47       90.62     52.96 o 
  -3  13  10       48.30       66.64     48.77 o 
  -2  13  10       58.88      126.53     61.90 o 
  -1  13  10       86.74      141.75     50.18 o 
   0  13  10      343.94      473.95    108.13 o 
   1  13  10       57.69       68.37     77.38 o 
   2  13  10       32.17      151.84     84.56 o 
   3  13  10      125.08       41.70     84.99 o 
  -4  14  10      221.66      103.91     58.00 o 
  -3  14  10      107.56       66.76     51.70 o 
  -2  14  10      950.11     1016.72     80.29 o 
  -1  14  10      466.01      337.57     56.57 o 
   0  14  10      797.67      843.99     83.85 o 
   1  14  10      238.52      205.48     86.11 o 
   2  14  10      269.42      172.67     93.45 o 
   3  14  10       30.79      -66.92     86.37 o 
  -3  15  10        6.14      -76.99     51.33 o 
  -2  15  10      244.19      155.81     54.69 o 
  -1  15  10       71.36       87.66     51.65 o 
   0  15  10       13.35       36.42     56.68 o 
   1  15  10       72.96      -59.87    135.12 o 
   2  15  10        6.65      -67.66     84.00 o 
   3  15  10       24.99       10.16     91.69 o 
  -3  16  10      270.86      156.30     66.09 o 
  -2  16  10      107.52       -4.00     61.49 o 
  -1  16  10      336.76      277.71     61.37 o 
   0  16  10       29.89       40.47     70.16 o 
   1  16  10       52.43      120.47     84.15 o 
   2  16  10       88.07      136.93    146.83 o 
  -3  17  10       26.90       27.52     59.43 o 
  -2  17  10       20.39      -65.81     53.66 o 
  -1  17  10       82.19       51.73     53.59 o 
   0  17  10       20.47      -23.96     59.50 o 
   1  17  10       32.70       -4.41     78.27 o 
   2  17  10        3.92      124.08     94.32 o 
  -2  18  10       19.44       15.31     60.35 o 
  -1  18  10        5.50      -21.36     53.16 o 
   0  18  10        2.24      -22.38     61.15 o 
   1  18  10       63.77       67.44     89.12 o 
  -1  19  10        0.05       54.47     75.45 o 
   0  19  10        1.30       -6.02     61.74 o 
  -5   0  11        9.33      132.95    110.96 o 
  -3   0  11       73.59      266.52     96.57 o 
  -1   0  11      943.45     1115.93    117.56 o 
   1   0  11       69.19      122.90    114.35 o 
   3   0  11      236.23      267.45    101.03 o 
   5   0  11       34.83     -164.56    109.71 o 
  -5   1  11      264.49      168.96     79.21 o 
  -4   1  11       37.18      154.98     73.91 o 
  -3   1  11      218.49      165.62     55.94 o 
  -2   1  11        2.25       59.75     47.09 o 
  -1   1  11      539.00      549.20     45.71 o 
   0   1  11      396.82      568.53     58.99 o 
   1   1  11     1932.44     1957.98     94.56 o 
   2   1  11      137.87      168.74     53.26 o 
   3   1  11      272.07      267.04     64.17 o 
   4   1  11       37.27      -24.82     67.77 o 
   5   1  11      322.10      405.28     92.57 o 
  -5   2  11      130.75      174.46     78.75 o 
  -4   2  11        5.56       52.18     54.19 o 
  -3   2  11      561.11      562.81     80.89 o 
  -2   2  11      348.57      403.90     46.58 o 
  -1   2  11       82.72      117.88     41.15 o 
   0   2  11       81.73      100.71     43.33 o 
   1   2  11       65.46       88.90     46.28 o 
   2   2  11       53.43      160.01     53.09 o 
   3   2  11       36.43       68.50     57.69 o 
   4   2  11        0.14       36.38     69.34 o 
  -5   3  11      468.67      469.76     92.81 o 
  -4   3  11      441.11      270.21    104.10 o 
  -3   3  11      175.31       79.36     53.67 o 
  -2   3  11      786.10      804.53     66.39 o 
  -1   3  11      173.96      165.50     43.93 o 
   0   3  11      826.15      676.91     61.28 o 
   1   3  11      238.95      197.09     49.41 o 
   2   3  11      360.66      444.91     63.25 o 
   3   3  11        0.34      -67.71     54.47 o 
   4   3  11       33.73      -58.29     66.21 o 
  -5   4  11       48.35      145.23     74.02 o 
  -4   4  11      272.85      362.55     83.29 o 
  -3   4  11        0.52      -71.27     47.51 o 
  -2   4  11      870.38      952.15     79.98 o 
  -1   4  11        2.98       81.20     33.90 o 
   0   4  11      230.16      293.35     50.17 o 
   1   4  11       25.14       53.69     53.36 o 
   2   4  11        8.18      114.53     51.73 o 
   3   4  11        8.64       11.87     57.45 o 
   4   4  11      441.44      481.70     82.89 o 
  -5   5  11      101.37      105.58     61.39 o 
  -4   5  11      512.52      586.09     74.28 o 
  -3   5  11       45.11       49.14     69.53 o 
  -2   5  11      315.04      418.38     53.10 o 
  -1   5  11       21.05       93.44     34.80 o 
   0   5  11      615.67      703.95     72.42 o 
   1   5  11      299.84      343.58     53.95 o 
   2   5  11      246.73      230.42     57.07 o 
   3   5  11      273.57      290.98     67.01 o 
   4   5  11      117.75      123.76     71.42 o 
  -5   6  11       22.87      153.47     63.50 o 
  -4   6  11      101.87      100.62     55.72 o 
  -3   6  11      330.48      450.29     57.54 o 
  -2   6  11       11.90       39.03     50.04 o 
  -1   6  11       12.09       67.92     39.12 o 
   0   6  11      193.46      171.42     65.95 o 
   1   6  11       93.00       32.35     45.57 o 
   2   6  11      116.06       61.05     54.05 o 
   3   6  11      111.67      205.90     63.03 o 
   4   6  11      504.72      409.46     78.50 o 
  -5   7  11        0.42       13.82     57.91 o 
  -4   7  11        1.84       -2.94     47.23 o 
  -3   7  11       48.21       36.37     45.35 o 
  -2   7  11       46.24      127.04     44.70 o 
  -1   7  11      231.65      235.18     46.91 o 
   0   7  11     1895.58     1949.81    248.37 o 
   1   7  11      692.86      651.36     78.48 o 
   2   7  11      584.27      725.21     73.19 o 
   3   7  11        0.89      -23.13     57.70 o 
   4   7  11      243.48      260.39     76.00 o 
  -5   8  11        2.72      131.71     63.62 o 
  -4   8  11       96.83      -11.07     47.78 o 
  -3   8  11       29.51      114.41     49.34 o 
  -2   8  11       92.01      175.72     47.80 o 
  -1   8  11      963.70      935.42    132.14 o 
   0   8  11        3.06       55.58     48.97 o 
   1   8  11      108.35      113.08     58.49 o 
   2   8  11      130.20       69.44     55.08 o 
   3   8  11       46.52       78.43     61.87 o 
   4   8  11      259.77      310.47     77.58 o 
  -5   9  11        3.21       11.13     62.03 o 
  -4   9  11      414.19      408.39     61.93 o 
  -3   9  11       99.16      129.40     54.15 o 
  -2   9  11      101.27       25.80     52.34 o 
  -1   9  11      307.76      449.80     53.91 o 
   0   9  11      430.75      505.29     69.22 o 
   1   9  11      726.71      886.48    193.85 o 
   2   9  11        3.58      -76.36     50.90 o 
   3   9  11      182.80      180.57     65.39 o 
   4   9  11       66.85      167.03     72.24 o 
  -4  10  11      191.27      177.40     54.94 o 
  -3  10  11      171.13      292.12    133.37 o 
  -2  10  11      305.54      403.38     58.53 o 
  -1  10  11        2.59      -29.95     42.30 o 
   0  10  11      106.40      119.59     56.93 o 
   1  10  11        0.23      226.72     88.52 o 
   2  10  11        9.83      -44.21     60.14 o 
   3  10  11      128.39      127.40     64.55 o 
   4  10  11       36.55      111.56     94.91 o 
  -4  11  11       48.87       57.78     52.90 o 
  -3  11  11      351.91      289.28     70.79 o 
  -2  11  11       27.23       -2.39     43.30 o 
  -1  11  11      462.87      441.17     57.27 o 
   0  11  11       57.65       75.62     56.04 o 
   1  11  11      205.14      285.24     95.10 o 
   2  11  11      100.23       66.67     90.14 o 
   3  11  11       27.29      -74.36     59.62 o 
  -4  12  11        6.71      103.02     55.51 o 
  -3  12  11      138.04      132.25     67.75 o 
  -2  12  11       88.13      108.33     48.39 o 
  -1  12  11        9.48       32.80     48.53 o 
   0  12  11        2.35       -0.84     70.04 o 
   1  12  11        4.53      -33.01     83.47 o 
   2  12  11        5.74      -11.36     83.61 o 
   3  12  11      231.30      199.59     86.48 o 
  -4  13  11       40.24       14.99     63.36 o 
  -3  13  11        9.76       -3.56     59.56 o 
  -2  13  11        0.37        2.83     51.79 o 
  -1  13  11      547.23      698.71     95.61 o 
   0  13  11        1.31       16.44    116.64 o 
   1  13  11      711.91      696.23    112.46 o 
   2  13  11        1.79       64.62     86.12 o 
   3  13  11      118.89      249.06    105.24 o 
  -3  14  11        4.72       85.13     55.08 o 
  -2  14  11       70.71       77.91     55.43 o 
  -1  14  11       81.33      138.84     55.80 o 
   0  14  11      210.41      136.73     67.93 o 
   1  14  11       19.59       33.63     86.01 o 
   2  14  11        7.33      -32.79    166.84 o 
  -3  15  11       95.81      -49.56     57.80 o 
  -2  15  11       91.85       38.97     61.88 o 
  -1  15  11      311.40      324.76     82.09 o 
   0  15  11      561.35      580.39    107.09 o 
   1  15  11      121.95      164.52    151.54 o 
   2  15  11      184.01      232.20    102.04 o 
  -2  16  11        0.84      -32.24     88.46 o 
  -1  16  11      102.28       -1.78     71.39 o 
   0  16  11        1.38      -53.27     63.57 o 
   1  16  11      145.95      133.40     94.41 o 
   2  16  11        0.02      -74.66     92.13 o 
  -2  17  11      129.45        0.52    119.56 o 
  -1  17  11        3.24      -81.09     54.06 o 
   0  17  11      172.43      108.13     68.89 o 
   1  17  11       43.48      218.84    100.33 o 
  -4   0  12       64.72      174.39    111.87 o 
  -2   0  12      219.07      161.15     98.29 o 
   0   0  12      113.46      123.61     71.44 o 
   2   0  12      540.65      614.90    102.36 o 
   4   0  12       61.90      144.52    106.96 o 
  -5   1  12       40.59      -96.89     75.52 o 
  -4   1  12       49.61       33.19     74.67 o 
  -3   1  12       24.41      -37.63     57.16 o 
  -2   1  12        4.91       83.81     44.97 o 
  -1   1  12       15.34      118.37     42.55 o 
   0   1  12       67.09      140.91     89.47 o 
   1   1  12      310.08      465.25     61.45 o 
   2   1  12      266.78      373.26     64.83 o 
   3   1  12       87.31      100.81     65.15 o 
   4   1  12       86.88       69.62     74.96 o 
  -5   2  12       72.31        2.57    112.07 o 
  -4   2  12      284.16      382.43    117.64 o 
  -3   2  12      155.95       24.92     56.60 o 
  -2   2  12     1786.83     2014.61    124.86 o 
  -1   2  12        6.11       33.74     39.49 o 
   0   2  12      789.54      772.79     68.75 o 
   1   2  12       35.41       84.80     54.88 o 
   2   2  12      670.60      631.89     71.87 o 
   3   2  12      110.10      120.65     78.04 o 
   4   2  12       10.88      -37.53     74.76 o 
  -5   3  12        0.66      186.96    127.68 o 
  -4   3  12       42.95      -52.77     63.50 o 
  -3   3  12       45.35       14.05     56.84 o 
  -2   3  12       88.29      402.61     90.95 o 
  -1   3  12        8.83       50.43     43.58 o 
   0   3  12       29.33      155.71     55.51 o 
   1   3  12      212.35      242.35     55.07 o 
   2   3  12        0.28       69.68     56.32 o 
   3   3  12       54.41      181.38     96.15 o 
   4   3  12       49.41       34.10     78.70 o 
  -5   4  12      137.96       83.90    109.54 o 
  -4   4  12       92.54       79.20    137.86 o 
  -3   4  12      748.04      904.17    126.00 o 
  -2   4  12       16.68      -10.01     53.52 o 
  -1   4  12     1047.29      918.86     90.35 o 
   0   4  12       52.81       40.29     53.77 o 
   1   4  12      654.30      485.75     66.23 o 
   2   4  12      382.71      370.09     66.56 o 
   3   4  12      219.45       69.85     65.95 o 
   4   4  12        3.82      -80.70     71.86 o 
  -5   5  12        0.73       15.31     61.70 o 
  -4   5  12      177.45      113.44     60.81 o 
  -3   5  12        0.88       92.20     52.90 o 
  -2   5  12        0.31       74.66     45.56 o 
  -1   5  12        3.98       36.42     42.33 o 
   0   5  12      316.85      502.09     71.67 o 
   1   5  12      125.69      103.34     52.67 o 
   2   5  12      194.63      321.61     65.30 o 
   3   5  12      253.32      305.97     73.34 o 
   4   5  12      300.12      231.59     82.56 o 
  -4   6  12       68.04      118.05     62.60 o 
  -3   6  12      173.94      185.58     52.83 o 
  -2   6  12      159.89      104.29     49.02 o 
  -1   6  12      151.36      181.59     64.68 o 
   0   6  12        1.40       25.33     54.08 o 
   1   6  12      442.05      555.20     75.98 o 
   2   6  12        0.18       12.48     56.18 o 
   3   6  12      526.38      746.98     85.34 o 
   4   6  12        2.42      -15.11     73.18 o 
  -4   7  12        5.59       59.05     61.18 o 
  -3   7  12       89.65       62.21     77.24 o 
  -2   7  12       32.01       19.24     44.59 o 
  -1   7  12      124.49      233.41     49.46 o 
   0   7  12        2.80      118.20     81.08 o 
   1   7  12     1418.18     1848.02    116.41 o 
   2   7  12      418.70      511.60     72.64 o 
   3   7  12      351.39      442.47     78.36 o 
   4   7  12       21.69       96.53     76.80 o 
  -4   8  12        0.30       35.93     57.96 o 
  -3   8  12      265.88      187.42     65.79 o 
  -2   8  12       27.52       34.96     47.63 o 
  -1   8  12      217.84      184.28     51.03 o 
   0   8  12       19.83      101.87     78.69 o 
   1   8  12      169.74      259.56     78.69 o 
   2   8  12        0.62       90.08     69.41 o 
   3   8  12      403.77      266.23     73.11 o 
  -4   9  12        1.90      -75.66     51.63 o 
  -3   9  12        8.69       14.13     50.80 o 
  -2   9  12       47.14       97.14     61.60 o 
  -1   9  12       49.65       84.74     47.77 o 
   0   9  12      155.22      181.20     86.49 o 
   1   9  12        0.37       20.40     92.46 o 
   2   9  12      281.27      407.22     85.28 o 
   3   9  12        5.21       55.66     66.35 o 
  -4  10  12      286.68      342.86     64.28 o 
  -3  10  12      325.40      440.31     66.57 o 
  -2  10  12      559.17      511.69     73.84 o 
  -1  10  12      558.53      595.29     80.53 o 
   0  10  12      444.02      487.68    183.51 o 
   1  10  12      163.12      142.64    145.97 o 
   2  10  12      202.19       99.55    101.82 o 
   3  10  12        4.76     -101.87     73.12 o 
  -4  11  12       73.42      124.31     59.89 o 
  -3  11  12      149.22      132.37     68.79 o 
  -2  11  12        0.01      -10.73     47.08 o 
  -1  11  12       15.90      130.89     65.86 o 
   0  11  12       16.68      227.87     97.23 o 
   1  11  12       20.67       50.20     96.03 o 
   2  11  12       17.00       18.38    133.91 o 
   3  11  12        4.46     -111.57     74.38 o 
  -3  12  12       93.09      -47.85     63.10 o 
  -2  12  12      297.82      387.31     61.68 o 
  -1  12  12       10.22       -0.47     65.25 o 
   0  12  12      116.77      156.92     99.66 o 
   1  12  12       28.96       49.30     98.93 o 
   2  12  12      208.38      219.09    102.81 o 
  -3  13  12       18.99      -49.92    141.36 o 
  -2  13  12       78.26       42.50     66.10 o 
  -1  13  12       28.51      -37.34     65.56 o 
   0  13  12      156.02      396.77    174.80 o 
   1  13  12       11.63     -116.00     99.04 o 
   2  13  12      248.91      367.53    114.77 o 
  -2  14  12        7.03      -25.38     56.19 o 
  -1  14  12        0.37       38.00     69.84 o 
   0  14  12       43.35      -12.34    100.27 o 
   1  14  12       32.97       48.31     95.39 o 
   2  14  12      193.00      287.91    111.94 o 
  -2  15  12        0.66       40.18     57.09 o 
  -1  15  12        2.22      -27.54     73.04 o 
   0  15  12        0.14     -196.39    275.16 o 
   1  15  12      210.91      161.70    144.04 o 
  -1  16  12       18.62      -32.93     72.31 o 
   0  16  12       56.93       95.64    126.92 o 
  -3   0  13       40.38      136.59    119.37 o 
  -1   0  13       89.15      190.10    104.98 o 
   1   0  13       33.64      147.45    118.25 o 
   3   0  13      489.69      687.43    160.51 o 
  -4   1  13       42.79      -88.02     76.48 o 
  -3   1  13      400.31      515.25    110.89 o 
  -2   1  13       37.12       -7.24     52.26 o 
  -1   1  13      352.85      310.88     74.44 o 
   0   1  13        1.77       73.87     53.72 o 
   1   1  13       16.19      105.67     57.31 o 
   2   1  13       41.89      124.29     87.75 o 
   3   1  13        0.76        5.64     66.06 o 
  -4   2  13       61.18      227.28    302.37 o 
  -3   2  13      207.41      317.05     73.03 o 
  -2   2  13       41.58       13.79     58.96 o 
  -1   2  13      158.00      148.97     61.30 o 
   0   2  13        0.08      -25.19     57.64 o 
   1   2  13      134.34      186.44     60.38 o 
   2   2  13       76.82      176.06     65.29 o 
   3   2  13      247.90      167.09     71.08 o 
  -4   3  13       13.85      -76.96     75.23 o 
  -3   3  13       12.79       -2.51     63.51 o 
  -2   3  13      220.32      216.81    208.29 o 
  -1   3  13      452.32      612.62     77.09 o 
   0   3  13      383.83      387.85     70.38 o 
   1   3  13      194.66      376.66     67.52 o 
   2   3  13        1.42       64.57     81.19 o 
   3   3  13      163.29      168.18     84.86 o 
  -4   4  13       51.49      134.67    166.39 o 
  -3   4  13      147.74      211.70     83.68 o 
  -2   4  13      437.64      421.20     86.51 o 
  -1   4  13        0.14      -59.30     77.63 o 
   0   4  13      139.96      107.40     61.77 o 
   1   4  13        0.29      -66.01     59.91 o 
   2   4  13      103.48      145.89     63.45 o 
   3   4  13      167.05       68.93     72.86 o 
  -4   5  13       56.18       17.55     62.79 o 
  -3   5  13       45.37       -2.34     57.19 o 
  -2   5  13      195.84      282.08     82.80 o 
  -1   5  13       51.72      117.32     82.17 o 
   0   5  13      409.96      630.72     79.49 o 
   1   5  13       32.64       94.93     66.03 o 
   2   5  13      153.68      263.14     66.91 o 
   3   5  13       27.07       26.26     87.73 o 
  -4   6  13        0.94       -3.34     68.36 o 
  -3   6  13       11.50        9.89     58.58 o 
  -2   6  13       53.72       90.94     78.42 o 
  -1   6  13      104.77        6.49     82.91 o 
   0   6  13       22.94      121.61    170.39 o 
   1   6  13       24.99      119.88     66.75 o 
   2   6  13      319.38      432.43     75.48 o 
   3   6  13        0.72       20.27     73.23 o 
  -4   7  13      220.44      180.09     75.37 o 
  -3   7  13       55.47       25.95     58.04 o 
  -2   7  13      338.85      220.13     82.23 o 
  -1   7  13        9.49      -24.54     79.41 o 
   0   7  13      144.79      104.78     88.58 o 
   1   7  13       47.95       49.01     63.37 o 
   2   7  13       24.06       15.94     75.71 o 
   3   7  13       17.58      -30.61     71.45 o 
  -4   8  13        4.92       22.70     63.82 o 
  -3   8  13       78.29       28.34     80.86 o 
  -2   8  13       78.62      119.91     54.50 o 
  -1   8  13       33.21        3.53     87.55 o 
   0   8  13       55.66      317.37    221.10 o 
   1   8  13       46.76      128.38    150.88 o 
   2   8  13      125.46      171.33     81.28 o 
   3   8  13      141.41       44.23     76.92 o 
  -3   9  13       60.90       84.02     57.25 o 
  -2   9  13       91.38       47.24     53.35 o 
  -1   9  13       22.67      -97.14     81.86 o 
   0   9  13      224.36      418.67    102.69 o 
   1   9  13       22.35      291.34    111.44 o 
   2   9  13       85.18      212.95    119.18 o 
  -3  10  13       47.99        6.42     52.75 o 
  -2  10  13       74.40      198.89     57.72 o 
  -1  10  13      338.14      266.28    102.46 o 
   0  10  13       28.87       12.85     91.80 o 
   1  10  13      181.74      148.51    108.28 o 
   2  10  13       10.41      132.82    116.65 o 
  -3  11  13       80.29      176.43     63.42 o 
  -2  11  13       73.25       81.21     55.75 o 
  -1  11  13      353.50      435.79    108.05 o 
   0  11  13        2.78      -80.61     97.87 o 
   1  11  13       65.37      133.57    114.86 o 
   2  11  13        0.02      -23.33    114.98 o 
  -2  12  13      186.03      271.66     61.54 o 
  -1  12  13       46.36      -48.63     97.09 o 
   0  12  13      211.09       48.18    105.96 o 
   1  12  13        0.88       93.85    117.95 o 
  -2  13  13        1.79      109.24     80.87 o 
  -1  13  13      211.22      208.08    119.37 o 
   0  13  13      130.09      166.64    112.97 o 
   1  13  13       10.47      119.28    118.40 o 
  -1  14  13        1.40       40.98    117.82 o 
   0  14  13       36.52       86.74    115.52 o 
  -4   0  14      130.68       74.58    137.91 o 
  -2   0  14      608.72      741.08    191.01 o 
   0   0  14      338.25      376.55    125.75 o 
   2   0  14      186.02       44.73    138.32 o 
  -4   1  14        1.49      -35.16     92.87 o 
  -3   1  14       14.49       93.67     90.48 o 
  -2   1  14       22.59       74.70     68.83 o 
  -1   1  14       19.65       91.09     74.74 o 
   0   1  14      293.27      232.09     73.86 o 
   1   1  14        0.18      107.05     66.04 o 
   2   1  14      275.08      421.38    120.00 o 
   3   1  14       13.43       72.99     75.66 o 
  -4   2  14      104.23       43.49     97.05 o 
  -3   2  14      362.81      561.55    101.67 o 
  -2   2  14       14.47       75.02     68.17 o 
  -1   2  14       55.01      207.35     82.43 o 
   0   2  14        5.40      171.31     71.23 o 
   1   2  14       25.29      173.47     66.96 o 
   2   2  14      207.60      351.63     74.45 o 
   3   2  14       36.63      166.68     79.33 o 
  -3   3  14        5.85      184.27     92.05 o 
  -2   3  14        0.82     -133.02    102.80 o 
  -1   3  14       34.80       34.45    110.05 o 
   0   3  14      387.40      626.52     85.05 o 
   1   3  14      247.62      339.27     85.43 o 
   2   3  14      254.31      393.94     74.58 o 
  -3   4  14       23.48       78.18     64.52 o 
  -2   4  14       64.87      182.91     96.75 o 
  -1   4  14        4.04       66.18     88.09 o 
   0   4  14       16.68      106.72     76.79 o 
   1   4  14       34.85       39.46     71.17 o 
   2   4  14      213.59      311.06    121.25 o 
  -3   5  14       19.71       37.31     62.96 o 
  -2   5  14        4.31      103.76     67.23 o 
  -1   5  14      175.99      222.89     92.70 o 
   0   5  14        2.10       43.73     98.80 o 
   1   5  14      293.85      522.20     89.05 o 
   2   5  14        0.33       29.86    134.74 o 
  -3   6  14      259.05      242.85     72.63 o 
  -2   6  14      115.38      155.08     74.17 o 
  -1   6  14      182.52      299.03     97.05 o 
   0   6  14       26.57      214.55    118.86 o 
   1   6  14      216.26      166.69    122.05 o 
   2   6  14       10.64      -39.51     73.82 o 
  -3   7  14       21.35      111.27     66.94 o 
  -2   7  14       60.68      225.75     74.80 o 
  -1   7  14       81.21      -52.70     98.19 o 
   0   7  14       30.26      127.91     95.39 o 
   1   7  14      113.67      233.96    213.25 o 
   2   7  14        7.60       -7.69     96.13 o 
  -3   8  14      137.43       75.57    111.68 o 
  -2   8  14       50.07       49.94     94.82 o 
  -1   8  14       60.06       95.79     94.04 o 
   0   8  14       41.79      115.65    212.85 o 
   1   8  14      117.13      164.67     99.45 o 
   2   8  14        3.91       84.53    120.51 o 
  -2   9  14       36.83       31.43    137.74 o 
  -1   9  14      103.05      142.25    207.73 o 
   0   9  14       74.01       68.66     93.58 o 
   1   9  14      226.95      339.24    125.25 o 
  -2  10  14        2.21       84.00    169.91 o 
  -1  10  14       13.30       -3.34    273.44 o 
   0  10  14       16.45       77.26    100.26 o 
   1  10  14        9.02      123.32    117.63 o 
  -1  11  14        0.67       11.38     98.24 o 
   0  11  14      576.57      864.08    142.68 o 
  -3   0  15      107.37      -42.56    139.43 o 
  -1   0  15      186.76      232.05    126.76 o 
   1   0  15      342.63      243.15    102.23 o 
  -3   1  15       83.69       75.51    133.71 o 
  -2   1  15       14.60      -60.70    107.61 o 
  -1   1  15       71.06      250.16    102.50 o 
   0   1  15       56.47      124.04     86.84 o 
   1   1  15        5.71      -26.30     73.07 o 
   2   1  15        0.94       78.68    158.70 o 
  -3   2  15      106.48      182.90    148.85 o 
  -2   2  15      114.68      194.86    127.47 o 
  -1   2  15       69.80      293.86    135.99 o 
   0   2  15       34.61      157.13     92.82 o 
   1   2  15      138.40      371.17     83.85 o 
  -2   3  15        5.19      262.65    122.31 o 
  -1   3  15       12.90      100.32    118.05 o 
   0   3  15        0.31      172.11    102.93 o 
   1   3  15        9.03       30.67    105.55 o 
  -2   4  15       22.77      251.60    131.83 o 
  -1   4  15       73.43      149.26    122.51 o 
   0   4  15       40.06       93.75     91.61 o 
   1   4  15       81.49      209.79     78.65 o 
  -2   5  15       28.39      139.53    132.84 o 
  -1   5  15        9.40      -27.82     91.21 o 
   0   5  15        0.07      -36.61    139.68 o 
   1   5  15       39.62       99.21     78.83 o 
  -2   6  15      230.75      344.63    147.84 o 
  -1   6  15       13.13      260.27    144.75 o 
   0   6  15      149.11      300.89    106.73 o 
   1   6  15        2.38      296.24    113.99 o 
  -1   7  15        2.31      -19.19     92.79 o 
   0   7  15       29.68      203.14    252.06 o 
  -1   8  15      108.53     -162.64    148.75 o 
   0   8  15       48.55      303.37    112.57 o 
                                                 
